# Supplementary material for: Bromido(2-{1-[2-(morpholin-4-yl)ethyl­imino]­eth­yl}phenolato)copper(II)
Source: Acta Crystallogr Sect E Struct Rep Online. 2010 Jul 10;66(Pt 8):m912. doi: 10.1107/S160053681002670X (PMC3007273; doi:10.1107/S160053681002670X)
Supplement: Supplementary file 2 [file e-66-0m912-Isup2.hkl]

# 
# h,k,l, Fc-squared, Fo-squared, sigma(Fo-squared) and status flag 
# 
data_I
_shelx_title ' P21c in P2(1)/c' 
_shelx_refln_list_code          4 
_shelx_F_calc_maximum      199.70 
_exptl_crystal_F_000       788.00 
_reflns_d_resolution_high  0.7828 
 
loop_ 
 _symmetry_equiv_pos_as_xyz 
 'x, y, z' 
 '-x, y+1/2, -z+1/2' 
 '-x, -y, -z' 
 'x, -y-1/2, z-1/2' 
 
_cell_length_a    10.8080 
_cell_length_b    17.1520 
_cell_length_c     8.1070 
_cell_angle_alpha  90.000 
_cell_angle_beta   90.059 
_cell_angle_gamma  90.000 
 
_shelx_F_squared_multiplier     1.000 
 
loop_ 
 _refln_index_h 
 _refln_index_k 
 _refln_index_l 
 _refln_F_squared_calc 
 _refln_F_squared_meas 
 _refln_F_squared_sigma 
 _refln_observed_status 
   2   0   0      186.72      240.41      8.37 o 
   3   0   0       28.96       43.28     15.57 o 
   4   0   0     1181.16     1513.58     38.31 o 
   5   0   0      434.52      736.11     23.60 o 
   6   0   0     7196.01     7109.40    160.71 o 
   7   0   0    15048.44    14602.70    322.21 o 
   8   0   0    10863.88    10813.36    243.84 o 
   9   0   0     4025.82     3805.91    119.80 o 
  10   0   0        1.79       20.76     32.29 o 
  11   0   0       95.21      126.84     41.51 o 
  12   0   0       18.60       33.44     42.66 o 
  13   0   0       17.88       43.82     48.43 o 
   1   1   0       39.35       57.55      5.19 o 
   2   1   0     5727.04     6080.62    112.45 o 
   3   1   0       44.36       65.88      4.47 o 
   4   1   0      446.58      435.65     11.17 o 
   5   1   0     5289.58     5371.23     86.36 o 
   6   1   0      256.63      197.11     10.39 o 
   7   1   0      644.91      675.68     19.03 o 
   8   1   0      132.84      164.95     12.88 o 
   9   1   0       49.69       40.40     14.35 o 
  10   1   0       31.65       34.19     23.23 o 
  11   1   0       15.81       11.45     24.42 o 
  12   1   0      285.52      346.66     41.51 o 
  13   1   0      368.04      435.18     45.64 o 
   1   2   0       13.08       30.02      4.61 o 
   2   2   0      708.09      714.43     19.31 o 
   3   2   0     1087.39      991.19     22.64 o 
   4   2   0     2389.60     2535.16     42.82 o 
   5   2   0      196.60      238.64      9.91 o 
   6   2   0        7.26       18.59      7.13 o 
   7   2   0       24.95       30.29      8.87 o 
   8   2   0       67.09       84.40     12.50 o 
   9   2   0      112.18      128.50     17.15 o 
  10   2   0      353.42      412.35     28.89 o 
  11   2   0       11.40        4.45     31.13 o 
  12   2   0        1.34       -1.85     28.05 o 
  13   2   0       10.70       34.17     42.09 o 
   1   3   0     4381.67     4641.02     97.02 o 
   2   3   0    11395.58    11281.57    237.10 o 
   3   3   0     2088.16     2184.79     44.82 o 
   4   3   0      989.48      902.18     19.88 o 
   5   3   0     8933.02     8828.76    138.81 o 
   6   3   0     3312.14     3185.95     55.08 o 
   7   3   0     1580.23     1614.75     37.00 o 
   8   3   0       47.84       95.09     13.28 o 
   9   3   0      778.86      765.58     29.64 o 
  10   3   0       74.13       69.39     22.64 o 
  11   3   0        0.30       -6.81     34.02 o 
  12   3   0      230.71      297.03     38.22 o 
  13   3   0      497.01      509.95     47.69 o 
   1   4   0    25093.65    25017.10    505.81 o 
   2   4   0     9859.13    10368.09    213.45 o 
   3   4   0      220.90      223.26     10.35 o 
   4   4   0      645.04      666.93     19.36 o 
   5   4   0        7.67       73.05      7.05 o 
   6   4   0     5704.89     5632.61    101.99 o 
   7   4   0     8771.57     8591.08    152.25 o 
   8   4   0     7170.28     6789.52    135.58 o 
   9   4   0     2918.79     2710.79     64.28 o 
  10   4   0       76.79       76.44     18.84 o 
  11   4   0       22.57       28.86     27.23 o 
  12   4   0        5.93      -29.49     29.98 o 
  13   4   0       17.81       68.59     35.46 o 
   1   5   0     1746.25     1858.63     40.94 o 
   2   5   0        3.23       35.10      7.46 o 
   3   5   0        8.69       34.00      7.26 o 
   4   5   0       67.48      124.81      9.85 o 
   5   5   0      891.10      993.74     27.58 o 
   6   5   0      220.95      174.96     13.88 o 
   7   5   0      321.16      414.63     19.07 o 
   8   5   0      653.86      706.85     27.99 o 
   9   5   0      390.63      487.27     31.43 o 
  10   5   0       80.87       72.46     18.97 o 
  11   5   0       21.69       32.20     20.70 o 
  12   5   0      177.43      195.06     35.46 o 
  13   5   0      190.07      212.82     41.02 o 
   0   6   0      395.15      535.71     21.97 o 
   1   6   0      244.57      271.16     12.19 o 
   2   6   0     1009.83      940.43     22.51 o 
   3   6   0     3842.05     3796.45     85.11 o 
   4   6   0    11855.57    12006.26    250.42 o 
   5   6   0     1502.92     1512.36     37.31 o 
   6   6   0        2.17       24.96     10.89 o 
   7   6   0       27.01       26.56     13.07 o 
   8   6   0      119.63      127.31     17.24 o 
   9   6   0      146.94      123.37     18.91 o 
  10   6   0      824.23      808.02     34.07 o 
  11   6   0       17.73       28.62     20.24 o 
  12   6   0       91.54       94.22     33.31 o 
  13   6   0       60.85       33.44     54.20 o 
   1   7   0      857.77      771.11     23.44 o 
   2   7   0     4931.91     4760.05     90.91 o 
   3   7   0     5339.74     5456.67    103.27 o 
   4   7   0      360.39      254.66     15.72 o 
   5   7   0     5750.13     5760.85    127.51 o 
   6   7   0     3019.77     2957.50     73.30 o 
   7   7   0     1230.61     1265.97     42.06 o 
   8   7   0       11.20       17.52     18.31 o 
   9   7   0      631.78      611.51     29.14 o 
  10   7   0      426.56      382.89     27.22 o 
  11   7   0       73.43       48.28     20.94 o 
  12   7   0       71.21      109.20     29.10 o 
  13   7   0      377.14      328.63     66.88 o 
   0   8   0    12809.94    13095.24    447.40 o 
   1   8   0    11793.26    12020.61    255.30 o 
   2   8   0     7345.19     8094.50    150.66 o 
   3   8   0      113.05      117.87      8.87 o 
   4   8   0       93.22       68.21     12.82 o 
   5   8   0      137.15      103.65     14.92 o 
   6   8   0     2045.64     2047.08     56.34 o 
   7   8   0     3371.51     3247.25     81.76 o 
   8   8   0     2655.33     2546.68     62.63 o 
   9   8   0      684.95      628.96     30.40 o 
  10   8   0      183.25      160.32     23.31 o 
  11   8   0       25.70       28.43     22.29 o 
  12   8   0       23.01       21.77     24.22 o 
   1   9   0       16.48        3.93      8.60 o 
   2   9   0       30.20        5.82      8.14 o 
   3   9   0      124.86      124.86     14.08 o 
   4   9   0       61.37       59.47     13.75 o 
   5   9   0        0.20       -9.24     12.28 o 
   6   9   0      436.00      437.36     26.11 o 
   7   9   0      374.76      479.43     28.66 o 
   8   9   0      272.81      278.05     25.85 o 
   9   9   0      530.13      512.45     36.45 o 
  10   9   0      207.07      308.74     27.97 o 
  11   9   0      201.34      230.62     27.63 o 
  12   9   0       41.38        6.49     29.73 o 
   0  10   0      803.40      883.34     36.11 o 
   1  10   0      197.93      217.80     17.09 o 
   2  10   0     2711.62     2590.46     56.21 o 
   3  10   0     5347.29     5169.04    118.16 o 
   4  10   0     9652.03     9622.62    288.09 o 
   5  10   0     3236.83     3095.20     78.46 o 
   6  10   0      435.17      466.86     27.38 o 
   7  10   0       55.80       81.06     19.05 o 
   8  10   0       35.63       43.31     19.88 o 
   9  10   0        9.66       -5.27     17.82 o 
  10  10   0      436.13      450.88     31.81 o 
  11  10   0      309.44      371.13     32.45 o 
  12  10   0      304.91      285.78     40.45 o 
   1  11   0      499.71      448.29     25.48 o 
   2  11   0     2747.53     2827.23     61.64 o 
   3  11   0      677.94      624.47     31.14 o 
   4  11   0      366.79      369.31     33.90 o 
   5  11   0     1114.74      952.32     36.87 o 
   6  11   0      460.81      454.67     28.61 o 
   7  11   0      477.42      516.76     32.15 o 
   8  11   0        5.04      -12.13     18.83 o 
   9  11   0      514.29      520.55     31.78 o 
  10  11   0      163.95      129.72     25.49 o 
  11  11   0       10.87      -26.43     23.94 o 
   0  12   0     3226.49     3318.07    101.10 o 
   1  12   0     2721.06     2959.36     64.83 o 
   2  12   0     1078.23     1194.33     33.74 o 
   3  12   0       46.23       24.38     16.31 o 
   4  12   0      252.29      227.17     23.07 o 
   5  12   0       56.98       44.72     18.48 o 
   6  12   0      561.44      610.84     32.99 o 
   7  12   0     1418.51     1314.43     48.49 o 
   8  12   0      462.60      402.88     31.28 o 
   9  12   0       57.99       17.74     21.41 o 
  10  12   0      170.90      149.31     26.81 o 
  11  12   0       29.93       27.41     32.22 o 
   1  13   0      553.61      508.48     23.60 o 
   2  13   0      346.42      377.23     26.48 o 
   3  13   0      149.81      115.46     20.14 o 
   4  13   0      119.89      128.52     21.05 o 
   5  13   0      173.62      162.12     22.58 o 
   6  13   0       13.79       29.30     20.41 o 
   7  13   0      256.16      283.95     28.96 o 
   8  13   0      254.41      270.69     30.17 o 
   9  13   0      416.83      490.46     36.53 o 
  10  13   0      270.29      317.19     31.61 o 
  11  13   0      187.20      181.51     36.28 o 
   0  14   0     1230.93     1276.98     53.52 o 
   1  14   0       42.32       32.39     15.10 o 
   2  14   0     3251.57     3356.88     88.30 o 
   3  14   0     5169.99     5250.63    126.40 o 
   4  14   0     3802.76     3680.43    119.92 o 
   5  14   0     1695.64     1560.29     79.05 o 
   6  14   0      782.89      803.73     40.47 o 
   7  14   0       98.60       58.43     23.72 o 
   8  14   0        4.42       14.84     24.18 o 
   9  14   0       36.60       38.29     27.45 o 
  10  14   0      448.22      475.07     36.54 o 
   1  15   0       57.84       58.38     20.36 o 
   2  15   0      630.61      670.74     36.56 o 
   3  15   0        3.33       19.24     19.95 o 
   4  15   0       43.85       57.83     22.33 o 
   5  15   0      131.57      107.50     24.94 o 
   6  15   0       17.29       16.18     21.49 o 
   7  15   0        6.25        0.64     23.71 o 
   8  15   0       11.84       18.28     25.91 o 
   9  15   0       89.14       89.47     29.28 o 
  10  15   0       23.19       41.68     35.53 o 
   1  16   0      110.37      110.50     24.94 o 
   2  16   0      164.40      211.10     30.96 o 
   3  16   0      106.85      150.36     24.83 o 
   4  16   0       68.31       74.99     24.83 o 
   5  16   0        7.76      -15.21     24.68 o 
   6  16   0       52.54       76.82     27.57 o 
   7  16   0      114.24       60.50     28.31 o 
   8  16   0        1.46       22.33     29.09 o 
   9  16   0       93.36       82.45     32.23 o 
   1  17   0      553.36      548.25     37.14 o 
   2  17   0      374.91      339.67     32.98 o 
   3  17   0      243.16      205.94     30.15 o 
   4  17   0       47.00       39.36     25.44 o 
   5  17   0      316.26      260.43     32.78 o 
   6  17   0       90.40       89.44     29.03 o 
   7  17   0      177.62      204.85     34.46 o 
   8  17   0      323.99      412.62     48.69 o 
   0  18   0        0.51      -20.76     44.97 o 
   1  18   0       77.68       88.79     35.06 o 
   2  18   0      813.03      856.65     46.18 o 
   3  18   0     1731.82     1704.69     63.67 o 
   4  18   0     1141.45     1077.80     51.90 o 
   5  18   0      534.34      496.77     39.70 o 
   6  18   0      415.04      351.41     37.99 o 
   7  18   0        0.80       -9.03     28.70 o 
   1  19   0       27.24      -42.12     34.22 o 
   2  19   0        7.37      -11.85     25.44 o 
   3  19   0        4.14      -13.72     26.81 o 
   4  19   0       41.15       34.90     32.14 o 
   5  19   0        0.03      -36.36     27.82 o 
   6  19   0        1.97      -38.12     32.87 o 
   0  20   0        1.38      -35.75     51.89 o 
   1  20   0       20.58        3.46     48.43 o 
   2  20   0        0.21       31.25     39.93 o 
   3  20   0       42.85       22.03     31.45 o 
   4  20   0       42.40       11.74     30.24 o 
   5  20   0        4.18      -13.31     32.27 o 
   1  21   0       16.57      -45.56     47.28 o 
   2  21   0       86.48       67.41     42.80 o 
   3  21   0      161.32       79.19     42.30 o 
 -13   1   1      247.13      324.97     43.62 o 
 -12   1   1      295.90      273.71     54.77 o 
 -11   1   1       35.94       45.63     26.76 o 
 -10   1   1        5.01      203.81     28.87 o 
  -9   1   1       25.83      293.27     64.32 o 
  -8   1   1      521.41      736.12     61.12 o 
  -7   1   1     5604.73     5103.65     84.62 o 
  -6   1   1     8694.99     7801.64    124.13 o 
  -5   1   1     8082.89     7965.36    125.49 o 
  -4   1   1     2515.99     2329.13     55.13 o 
  -3   1   1     1693.19     2261.75     40.51 o 
  -1   1   1     5284.27     5447.38     98.59 o 
   0   1   1    16089.23    15925.45    373.97 o 
   1   1   1     7118.79     7149.28    142.81 o 
   2   1   1    21502.14    20057.24    305.25 o 
   3   1   1     3576.94     3634.66     58.66 o 
   4   1   1      848.97      907.14     34.77 o 
   6   1   1        7.19      867.75    533.31 o 
   7   1   1     1601.35     2004.58     73.53 o 
   8   1   1     2442.47     2328.60     45.32 o 
   9   1   1     2263.57     2066.82     52.63 o 
  10   1   1      763.33      681.23     30.75 o 
  11   1   1       11.72        3.34     23.96 o 
  12   1   1        7.32       47.18     29.75 o 
 -13   2   1      166.33      278.15     63.42 o 
 -12   2   1      987.19      947.75     55.37 o 
 -11   2   1     1903.16     1730.06     70.50 o 
 -10   2   1      675.82      725.14     42.80 o 
  -9   2   1      446.85      533.43     28.37 o 
  -6   2   1      334.08      374.23     21.50 o 
  -5   2   1     6356.35     5868.88    100.73 o 
  -4   2   1     6478.00     5939.11    129.79 o 
  -3   2   1    13807.68    14319.51    256.19 o 
  -2   2   1     3853.23     3798.86     80.96 o 
  -1   2   1     1171.07     1348.91     26.88 o 
   0   2   1      210.60      321.22     10.23 o 
   1   2   1     2376.42     2239.99     45.90 o 
   2   2   1        5.10      635.98    149.90 o 
   3   2   1    13749.52    14385.33    220.71 o 
   4   2   1       43.31      753.71    400.12 o 
   5   2   1      178.21      862.05    412.81 o 
   6   2   1     1370.10     1304.75     27.33 o 
   7   2   1     8900.77     8127.27    131.12 o 
   8   2   1     3159.81     3067.19     70.33 o 
   9   2   1      954.79      824.01     27.92 o 
  10   2   1      314.55      356.08     23.39 o 
  11   2   1      140.68      515.46     36.14 o 
  12   2   1       41.58      235.23     50.74 o 
  13   2   1      286.54      259.45     55.35 o 
 -13   3   1      137.93      189.44     39.54 o 
 -12   3   1      213.32      255.68     37.48 o 
 -11   3   1      386.62      398.89     52.47 o 
 -10   3   1      650.01      587.13     32.15 o 
  -9   3   1      282.45      550.47     84.96 o 
  -8   3   1     1300.90     1494.07     64.01 o 
  -7   3   1     4080.85     3613.24     76.42 o 
  -6   3   1     3556.83     3186.33     58.72 o 
  -5   3   1     6692.79     6178.32    106.01 o 
  -4   3   1     7648.99     6946.94    151.14 o 
  -3   3   1     1068.93     1296.72     32.94 o 
  -1   3   1    14024.58    13299.73    237.85 o 
   0   3   1    21304.97    21973.40    456.46 o 
   1   3   1     4932.29     5906.88    112.77 o 
   2   3   1    12998.20    11943.77    183.08 o 
   3   3   1     2853.90     2485.98     41.76 o 
   4   3   1     1799.32     2325.05     92.22 o 
   6   3   1      665.81      992.84     58.22 o 
   7   3   1     1488.04     1749.83     59.04 o 
   8   3   1     4295.97     4208.35    103.07 o 
   9   3   1     2808.16     2542.42     55.43 o 
  10   3   1       83.57      197.65     20.95 o 
  11   3   1        6.60       90.52     24.10 o 
  12   3   1       47.16       70.34     42.66 o 
  13   3   1       30.50       63.42     49.58 o 
 -13   4   1       75.46       48.22     35.03 o 
 -12   4   1       95.22      144.47     33.31 o 
 -11   4   1       25.74      170.60     32.58 o 
 -10   4   1      238.43      172.68     24.15 o 
  -9   4   1      188.03      197.94     19.44 o 
  -8   4   1      185.16      225.16     18.22 o 
  -7   4   1      476.08      446.21     20.97 o 
  -6   4   1       45.98       71.51     10.61 o 
  -5   4   1       83.97       90.96      7.65 o 
  -4   4   1      222.55      331.33     13.32 o 
  -2   4   1     4115.91     4183.44     90.55 o 
  -1   4   1     3555.49     3663.01     69.04 o 
   0   4   1     3110.73     3467.39     65.43 o 
   1   4   1     2202.27     2378.23     46.18 o 
   2   4   1      718.43     1174.58     29.22 o 
   3   4   1     2248.26     2373.90     54.11 o 
   4   4   1      504.25      507.04     13.80 o 
   5   4   1      260.23      318.14     12.29 o 
   6   4   1      159.14      197.75     11.60 o 
   7   4   1       72.70      169.46     15.11 o 
   8   4   1       49.54      116.33     14.54 o 
   9   4   1       69.15      139.18     16.84 o 
  10   4   1       55.52       95.48     19.49 o 
  11   4   1      484.06      505.17     30.32 o 
  12   4   1      127.28      183.34     48.43 o 
  13   4   1        0.07      -24.22     47.28 o 
 -13   5   1      132.87      234.88     42.38 o 
 -12   5   1      365.52      403.28     42.40 o 
 -11   5   1        4.76        4.25     22.62 o 
 -10   5   1      494.83      682.39     32.06 o 
  -9   5   1      218.58      562.08     41.63 o 
  -8   5   1       41.89      306.25     23.72 o 
  -7   5   1     5034.08     4444.22    103.46 o 
  -6   5   1     9326.28     8589.71    184.24 o 
  -5   5   1     3182.33     3005.65     81.42 o 
  -4   5   1     1744.89     1610.79     42.04 o 
  -3   5   1      182.73      512.68     29.52 o 
  -2   5   1     6331.22     8219.83    247.16 o 
  -1   5   1    16860.78    19792.57    353.82 o 
   0   5   1     8208.26     8776.36    159.77 o 
   1   5   1    30549.29    29978.54    531.29 o 
   2   5   1    21088.36    20508.16    366.53 o 
   3   5   1     2804.44     2717.87     68.26 o 
   4   5   1      389.31      521.39     30.92 o 
   5   5   1     1154.55     1611.23     35.93 o 
   6   5   1     2237.55     3299.03    107.59 o 
   7   5   1      695.26     1322.16     57.62 o 
   8   5   1     1379.15     1383.72     36.19 o 
   9   5   1     1444.04     1499.09     43.53 o 
  10   5   1     1129.05     1044.85     38.00 o 
  11   5   1        0.52       -6.54     18.52 o 
  12   5   1       97.89      267.41     41.56 o 
  13   5   1       10.08      111.85     54.20 o 
 -13   6   1       95.90       77.08     38.91 o 
 -12   6   1      265.46      254.23     39.54 o 
 -11   6   1      623.86      622.20     56.37 o 
 -10   6   1      800.60      847.76     39.78 o 
  -9   6   1      230.46      216.86     21.23 o 
  -8   6   1       38.07      222.89     60.26 o 
  -5   6   1     1451.55     1317.85     38.58 o 
  -4   6   1     1606.72     1336.47     45.12 o 
  -3   6   1     3983.79     4006.77    108.01 o 
  -2   6   1      213.13      329.53     26.46 o 
  -1   6   1      122.89      230.30     10.51 o 
   0   6   1     2310.74     2437.65     49.40 o 
   1   6   1      936.45      811.22     21.30 o 
   2   6   1     1292.56     1442.08     35.12 o 
   3   6   1     3301.02     3642.93     70.97 o 
   4   6   1       20.74      204.28     16.35 o 
   5   6   1      993.96     1145.49     24.77 o 
   6   6   1     2137.22     2185.08     70.45 o 
   7   6   1     3457.76     3306.61     66.62 o 
   8   6   1     1859.55     1695.81     45.85 o 
   9   6   1       83.93       86.98     18.44 o 
  10   6   1       27.88      116.12     21.97 o 
  11   6   1        1.73       85.67     27.76 o 
  12   6   1      108.37       96.04     30.56 o 
  13   6   1      205.95      156.82     55.35 o 
 -13   7   1      186.96      193.93     41.56 o 
 -12   7   1      206.59      195.85     31.28 o 
 -11   7   1      293.41      277.04     29.94 o 
 -10   7   1      898.28      880.72     42.68 o 
  -9   7   1      883.27      847.32     41.78 o 
  -8   7   1      877.72      868.43     43.18 o 
  -7   7   1     1736.71     1645.95     49.26 o 
  -6   7   1     1933.26     1742.31     67.94 o 
  -5   7   1     3309.60     2927.03     71.83 o 
  -4   7   1     5100.30     5000.72    132.57 o 
  -3   7   1     6182.15     6048.16    132.12 o 
  -2   7   1     4479.32     4322.51     90.21 o 
  -1   7   1     4463.31     4535.61     87.25 o 
   0   7   1    10427.26    11180.29    203.97 o 
   1   7   1     3917.61     3994.69     77.61 o 
   2   7   1     3118.81     3031.20     60.94 o 
   3   7   1     4400.39     4522.36     93.70 o 
   4   7   1     2697.06     2723.41     56.02 o 
   5   7   1     1158.46     1198.74     46.24 o 
   6   7   1     2403.48     2411.62     51.13 o 
   7   7   1     1481.85     1500.93     37.95 o 
   8   7   1     1596.86     1556.42     44.23 o 
   9   7   1      806.03      772.92     31.90 o 
  10   7   1      218.72      310.32     25.66 o 
  11   7   1      189.71      193.79     31.61 o 
  12   7   1      131.46      187.48     34.15 o 
  13   7   1       24.31       63.42     55.35 o 
 -12   8   1       41.83       85.24     29.01 o 
 -11   8   1       37.79      196.23     41.00 o 
 -10   8   1       99.22      109.38     21.92 o 
  -9   8   1      215.80      204.23     22.39 o 
  -8   8   1      617.95      635.29     33.17 o 
  -7   8   1     2376.61     2245.82     62.44 o 
  -6   8   1      384.42      401.88     24.10 o 
  -5   8   1       77.55      118.36     15.95 o 
  -4   8   1      123.36      477.04     84.75 o 
  -3   8   1     1340.80     1450.96     40.67 o 
  -2   8   1      249.43      366.67     17.06 o 
  -1   8   1     5476.10     5734.97    109.53 o 
   0   8   1     2162.38     2286.12     48.67 o 
   1   8   1     2068.87     2457.65     59.47 o 
   2   8   1     1448.63     1303.11     31.95 o 
   3   8   1     2639.28     2737.81     60.98 o 
   4   8   1     2553.04     2492.63     53.07 o 
   5   8   1      476.97      480.38     23.88 o 
   6   8   1      105.28      153.86     17.59 o 
   7   8   1     1085.50     1339.63     36.13 o 
   8   8   1        5.30       95.45     18.25 o 
   9   8   1      183.70      238.31     23.37 o 
  10   8   1      407.23      437.22     28.80 o 
  11   8   1      838.46      815.95     62.34 o 
  12   8   1      175.60      212.54     36.48 o 
 -12   9   1      102.90      201.26     34.12 o 
 -11   9   1        1.36       15.55     22.42 o 
 -10   9   1      456.13      510.85     31.81 o 
  -9   9   1      455.69      691.99     38.38 o 
  -8   9   1      213.97      301.68     28.71 o 
  -7   9   1     1705.17     1509.28     49.28 o 
  -6   9   1     3155.96     3019.60     77.02 o 
  -5   9   1      914.40      928.31     33.70 o 
  -4   9   1      182.89      211.91     17.74 o 
  -3   9   1      513.81      450.32     17.21 o 
  -2   9   1     5211.50     5484.56    106.05 o 
  -1   9   1     7192.56     8744.90    186.15 o 
   0   9   1     1713.62     1812.07     41.47 o 
   1   9   1     9595.36    10709.23    197.85 o 
   2   9   1     8136.04     8108.48    152.39 o 
   3   9   1      658.44      661.33     21.79 o 
   4   9   1      225.09      333.11     36.18 o 
   5   9   1     1323.90     1359.40     45.91 o 
   6   9   1     1438.62     1679.91     51.88 o 
   7   9   1       92.31      236.31     24.30 o 
   8   9   1      448.41      462.05     26.44 o 
   9   9   1      884.93      988.54     37.28 o 
  10   9   1      329.10      375.02     36.30 o 
  11   9   1       39.49       37.07     28.39 o 
  12   9   1      125.56      159.66     34.08 o 
 -12  10   1      117.69      153.19     34.75 o 
 -11  10   1      115.77      141.69     27.05 o 
 -10  10   1      186.13      164.63     25.53 o 
  -9  10   1       48.48       52.15     22.56 o 
  -8  10   1      276.38      267.05     26.37 o 
  -7  10   1      696.32      654.64     33.01 o 
  -6  10   1       54.26      193.85     25.52 o 
  -5  10   1      566.89      516.12     27.36 o 
  -4  10   1      221.16      209.68     19.48 o 
  -3  10   1       42.29       42.13     13.95 o 
  -2  10   1      162.11      205.95     13.82 o 
  -1  10   1      412.43      448.35     18.86 o 
   0  10   1        7.37       14.19     10.68 o 
   1  10   1       57.96      137.46     12.72 o 
   2  10   1      174.87      241.83     19.31 o 
   3  10   1       45.37       28.37     10.55 o 
   4  10   1       10.61       29.22     13.68 o 
   5  10   1      550.63      557.99     27.91 o 
   6  10   1     1195.16     1196.87     41.43 o 
   7  10   1      181.12      328.75     22.69 o 
   8  10   1      235.75      242.15     26.96 o 
   9  10   1       50.76       56.39     21.11 o 
  10  10   1      120.52      125.52     30.04 o 
  11  10   1        7.72       16.48     28.92 o 
  12  10   1       26.70       71.47     32.88 o 
 -11  11   1      146.00      146.17     27.82 o 
 -10  11   1      483.51      502.06     35.25 o 
  -9  11   1     1016.14      871.23     48.77 o 
  -8  11   1      723.02      630.30     35.30 o 
  -7  11   1      699.75      713.81     36.82 o 
  -6  11   1      675.27      875.61     40.67 o 
  -5  11   1      551.35      677.80     58.65 o 
  -4  11   1     1460.75     1465.83     47.01 o 
  -3  11   1     5254.18     5159.98    119.74 o 
  -2  11   1     8906.81     8273.56    157.23 o 
  -1  11   1     2480.24     2482.95     71.57 o 
   0  11   1     2978.60     3096.28     76.34 o 
   1  11   1     1137.33     1166.51     37.76 o 
   2  11   1      400.84     1175.95    155.67 o 
   3  11   1     2684.18     2799.79    107.81 o 
   4  11   1     2060.04     1908.67     91.39 o 
   5  11   1     2637.14     2331.73     85.38 o 
   6  11   1     3463.72     3226.36     99.43 o 
   7  11   1      950.72      913.84     38.46 o 
   8  11   1       49.73      104.23     21.14 o 
   9  11   1       70.21      119.23     29.16 o 
  10  11   1      451.20      433.38     56.85 o 
  11  11   1      221.14      217.71     37.13 o 
 -11  12   1        3.40       74.97     28.44 o 
 -10  12   1       60.71       74.51     27.91 o 
  -9  12   1      272.98      247.63     30.95 o 
  -8  12   1      560.18      548.18     35.94 o 
  -7  12   1     2286.18     2141.49     70.71 o 
  -6  12   1      665.19      626.75     34.11 o 
  -5  12   1      101.75      108.61     19.48 o 
  -4  12   1     1028.45     1188.07     42.12 o 
  -3  12   1      250.73      308.83     24.24 o 
  -2  12   1      316.71      323.66     23.24 o 
  -1  12   1     1674.46     1680.04     42.53 o 
   0  12   1     2133.41     2265.86     53.14 o 
   1  12   1      772.75      891.43     29.01 o 
   2  12   1       94.37       91.72     14.07 o 
   3  12   1     1456.89     1388.49     61.39 o 
   4  12   1     3215.74     2991.62     94.92 o 
   5  12   1      427.77      442.80     29.08 o 
   6  12   1       15.15       96.00     22.22 o 
   7  12   1      391.22      610.90     73.98 o 
   8  12   1        3.33       57.22     21.47 o 
   9  12   1        4.44       49.06     27.66 o 
  10  12   1      367.87      298.07     36.88 o 
  11  12   1      640.73      689.49     49.52 o 
 -11  13   1       21.88       -5.27     26.46 o 
 -10  13   1      149.57      126.84     31.19 o 
  -9  13   1      219.61      284.91     32.39 o 
  -8  13   1       26.72       83.24     25.85 o 
  -7  13   1      211.95      184.81     26.31 o 
  -6  13   1      172.01      217.90     25.48 o 
  -5  13   1       37.97       74.93     20.96 o 
  -4  13   1      258.26      291.13     25.05 o 
  -3  13   1     1111.52     1064.72     41.18 o 
  -2  13   1     1507.16     1454.82     48.10 o 
  -1  13   1      264.10      386.71     20.74 o 
   0  13   1      216.91      239.10     17.93 o 
   1  13   1      255.54      309.50     22.37 o 
   2  13   1      554.38      750.14     39.29 o 
   3  13   1       13.61      100.07     24.52 o 
   4  13   1      340.13      387.87     28.15 o 
   5  13   1      559.65      603.53     33.61 o 
   6  13   1      130.34      190.21     25.23 o 
   7  13   1        5.29       32.06     22.05 o 
   8  13   1       14.31       17.50     21.31 o 
   9  13   1      259.89      314.01     37.23 o 
  10  13   1        1.02       11.87     30.04 o 
  11  13   1       44.29       37.44     34.28 o 
 -10  14   1       19.20       26.71     30.50 o 
  -9  14   1       16.40       37.61     25.73 o 
  -8  14   1      251.26      242.72     36.56 o 
  -7  14   1      249.58      177.41     28.28 o 
  -6  14   1       41.87       54.65     21.70 o 
  -5  14   1       26.51       -1.61     19.50 o 
  -4  14   1        0.64      -12.79     17.28 o 
  -3  14   1      293.34      316.51     28.67 o 
  -2  14   1        2.28      -13.68     16.49 o 
  -1  14   1      338.29      348.53     37.58 o 
   0  14   1        8.95       -3.10     15.52 o 
   1  14   1      145.50      160.62     20.22 o 
   2  14   1       11.59       -2.37     17.95 o 
   3  14   1      615.98      595.49     34.34 o 
   4  14   1       96.93       79.54     22.30 o 
   5  14   1       13.25       27.22     20.66 o 
   6  14   1       64.86       49.04     23.07 o 
   7  14   1        4.15       41.95     24.01 o 
   8  14   1        1.35        9.46     27.51 o 
   9  14   1       12.99      -21.02     28.66 o 
  10  14   1      106.07      111.45     35.61 o 
  -9  15   1      388.68      428.39     40.96 o 
  -8  15   1      307.05      296.72     35.59 o 
  -7  15   1      124.96      171.38     29.05 o 
  -6  15   1       21.40      253.47     63.65 o 
  -5  15   1       24.84      142.65     29.16 o 
  -4  15   1      897.88      812.63     40.34 o 
  -3  15   1     3125.12     3083.77     84.68 o 
  -2  15   1     3818.78     3592.40     94.30 o 
  -1  15   1     1589.56     1554.96     53.13 o 
   0  15   1      974.74      937.37     38.10 o 
   1  15   1      296.74      414.53    112.43 o 
   2  15   1       71.26      312.49     51.89 o 
   3  15   1      524.23      610.30     61.62 o 
   4  15   1      737.05      722.54     38.29 o 
   5  15   1     1524.27     1430.07     76.32 o 
   6  15   1     1946.67     1812.08    113.20 o 
   7  15   1      453.47      472.69     36.43 o 
   8  15   1       40.54       19.87     40.36 o 
   9  15   1       90.09       49.18     39.50 o 
  -9  16   1      309.44      289.49     50.29 o 
  -8  16   1      376.92      325.04     37.01 o 
  -7  16   1      497.97      493.22     40.57 o 
  -6  16   1      151.68      140.58     28.83 o 
  -5  16   1        7.92       10.48     24.01 o 
  -4  16   1      293.25      342.19     31.42 o 
  -3  16   1        2.66       54.51     23.72 o 
  -2  16   1      306.66      284.31     30.32 o 
  -1  16   1      293.33      310.45     29.23 o 
   0  16   1      333.57      413.94     43.75 o 
   1  16   1      164.86      201.94     27.27 o 
   2  16   1       18.91       29.11     23.34 o 
   3  16   1      583.74      531.69     36.95 o 
   4  16   1      940.96      926.51     44.30 o 
   5  16   1       21.80       38.75     30.06 o 
   6  16   1       42.12       48.43     25.75 o 
   7  16   1        1.64       31.55     34.95 o 
   8  16   1        1.89       35.39     36.77 o 
   9  16   1        2.87       52.41     33.59 o 
  -8  17   1       41.73       32.71     32.35 o 
  -7  17   1        3.52       14.13     28.32 o 
  -6  17   1       43.88       31.70     27.00 o 
  -5  17   1       28.52       36.99     26.30 o 
  -4  17   1      195.38      163.24     28.43 o 
  -3  17   1      301.14      364.19     32.32 o 
  -2  17   1      566.74      598.75     56.33 o 
  -1  17   1      153.02      181.93     27.25 o 
   0  17   1        6.50       20.86     50.16 o 
   1  17   1       24.83       22.31     24.76 o 
   2  17   1       80.05       68.99     26.87 o 
   3  17   1       78.73       99.52     32.26 o 
   4  17   1       72.99       99.31     25.81 o 
   5  17   1      251.14      289.52     34.16 o 
   6  17   1      102.95      112.72     29.89 o 
   7  17   1       32.02       48.21     36.58 o 
   8  17   1        3.84      -29.79     40.06 o 
  -7  18   1       34.03       16.34     39.18 o 
  -6  18   1       16.70        2.67     30.90 o 
  -5  18   1       77.07      112.37     29.73 o 
  -4  18   1       37.58       65.52     29.92 o 
  -3  18   1       62.74       69.15     28.03 o 
  -2  18   1        0.80        8.64     27.32 o 
  -1  18   1      118.73      102.44     36.28 o 
   0  18   1       12.41       93.40     54.20 o 
   1  18   1       30.33       31.13     48.43 o 
   2  18   1       37.36       23.43     26.52 o 
   3  18   1      211.83      179.05     46.01 o 
   4  18   1      111.93       73.00     29.57 o 
   5  18   1        0.41       -0.39     26.89 o 
   6  18   1       11.45       15.47     34.47 o 
   7  18   1        7.87       41.07     38.22 o 
  -6  19   1        2.02       21.43     33.82 o 
  -5  19   1        8.96       34.87     30.95 o 
  -4  19   1      183.85      187.49     34.14 o 
  -3  19   1      768.25      793.98     48.43 o 
  -2  19   1     1175.88     1248.70     55.46 o 
  -1  19   1     1183.35     1216.26     70.81 o 
   0  19   1      265.55      253.68     64.57 o 
   1  19   1        0.45      142.98     50.74 o 
   2  19   1        3.94      163.29     41.12 o 
   3  19   1      142.74      167.34     33.11 o 
   4  19   1      280.12      250.30     73.40 o 
   5  19   1      383.86      330.94     47.29 o 
   6  19   1      693.07      519.04     91.09 o 
  -5  20   1        9.30        9.71     32.52 o 
  -4  20   1        0.96        6.48     32.16 o 
  -3  20   1        1.17       39.09     30.04 o 
  -2  20   1        3.10      -46.50     36.28 o 
  -1  20   1       43.44       62.12     44.39 o 
   0  20   1       94.21      208.54     56.50 o 
   1  20   1       43.57       43.24     39.95 o 
   2  20   1       64.72       92.34     39.04 o 
   3  20   1      189.53      189.73     34.71 o 
   4  20   1      163.70      207.59     37.87 o 
   5  20   1        0.90        5.58     30.37 o 
  -3  21   1       76.29      144.03     47.27 o 
  -2  21   1      170.27      166.46     48.09 o 
  -1  21   1      170.47      116.46     61.11 o 
   0  21   1       39.94       17.31     42.19 o 
   1  21   1       86.86       20.38     42.30 o 
   2  21   1      139.39       59.96     58.81 o 
   3  21   1       60.73       32.28     75.53 o 
 -13   0   2      555.29      455.47     68.03 o 
 -12   0   2      800.55      839.45     79.56 o 
 -11   0   2     1957.43     2119.39    114.16 o 
 -10   0   2     1433.44     1466.74     85.33 o 
  -9   0   2      115.97      400.12     46.12 o 
  -8   0   2     2130.74     2264.21     73.76 o 
  -7   0   2       22.08       74.25     38.63 o 
  -6   0   2     1820.41     1584.12     43.91 o 
  -5   0   2    19049.41    17767.84    452.73 o 
  -4   0   2    32066.31    32385.95    814.74 o 
  -3   0   2    24600.38    24630.46    621.20 o 
  -2   0   2    22388.75    20446.54    515.43 o 
  -1   0   2      531.80      825.30     22.53 o 
   0   0   2    27083.51    27784.50    598.56 o 
   1   0   2     3307.96     3107.82     93.50 o 
   2   0   2    10784.88    11278.35    811.20 o 
   3   0   2    25849.09    23900.68    557.00 o 
   4   0   2    39878.71    39212.88    841.06 o 
   5   0   2    10961.92    11202.92    429.83 o 
   6   0   2      128.42      294.99     74.37 o 
   7   0   2      346.31      381.35     23.09 o 
   8   0   2      360.88      778.25     40.16 o 
   9   0   2     1740.01     1850.03    104.20 o 
  10   0   2     1994.81     2132.34     80.35 o 
  11   0   2     1377.59     1554.37    109.54 o 
 -13   1   2        4.99       25.65     35.41 o 
 -12   1   2      129.94      139.23     35.03 o 
 -11   1   2      703.96      694.26     48.11 o 
 -10   1   2     1408.37     1268.41     57.89 o 
  -9   1   2     1034.48     1093.30     88.79 o 
  -8   1   2      213.86      438.52     37.70 o 
  -7   1   2       91.32      125.15     17.93 o 
  -6   1   2      471.02      380.23     14.43 o 
  -4   1   2     1346.69     1339.97     30.83 o 
  -3   1   2     2105.89     2340.25     47.20 o 
  -2   1   2     2100.64     2730.65     53.00 o 
   0   1   2     4247.19     4559.09     72.06 o 
   1   1   2     8630.28     8128.56    163.44 o 
   2   1   2     7083.96     6748.91    118.34 o 
   3   1   2     2609.62     2668.67     44.90 o 
   4   1   2      408.96      490.19     19.08 o 
   5   1   2     1977.90     1998.40     38.42 o 
   6   1   2       41.00       95.97      9.25 o 
   7   1   2      297.95      386.50     16.22 o 
   8   1   2     1801.87     1686.73     36.50 o 
   9   1   2     1705.24     1488.92     38.71 o 
  10   1   2      761.40      878.92     48.86 o 
  11   1   2      193.47      325.65     42.38 o 
 -13   2   2        4.76       13.81     32.58 o 
 -12   2   2        8.51      -26.76     29.05 o 
 -11   2   2       10.91       26.75     28.87 o 
 -10   2   2       23.69       84.87     35.17 o 
  -9   2   2      301.53      310.79     29.50 o 
  -8   2   2      250.19      326.82     22.40 o 
  -7   2   2       58.32      161.99     21.64 o 
  -6   2   2      189.20      230.66     20.78 o 
  -5   2   2        3.58       16.31      6.00 o 
  -4   2   2      924.16      988.50     24.69 o 
  -3   2   2      391.22      402.04     13.50 o 
  -2   2   2      971.54      963.67     22.29 o 
  -1   2   2     4183.51     4013.45     68.75 o 
   0   2   2     1377.98     1506.07     26.33 o 
   1   2   2       70.95      342.47     25.37 o 
   2   2   2      437.35      562.31     16.91 o 
   3   2   2      195.82      284.23     12.03 o 
   4   2   2      177.45      319.08     18.65 o 
   5   2   2       63.13       65.61     10.38 o 
   6   2   2      468.13      472.13     15.76 o 
   7   2   2     1036.04      931.25     24.18 o 
   8   2   2      634.96      605.51     21.04 o 
   9   2   2      172.22      249.70     22.54 o 
  10   2   2       99.26      144.28     21.84 o 
  11   2   2       21.30      -13.84     47.28 o 
  12   2   2       11.35       28.83     53.04 o 
 -13   3   2       45.12       26.71     37.09 o 
 -12   3   2       29.57        2.88     30.17 o 
 -11   3   2      340.86      304.38     37.09 o 
 -10   3   2     1253.63     1115.35     53.00 o 
  -9   3   2     1171.88     1183.27     56.49 o 
  -8   3   2      795.07      860.77     29.33 o 
  -7   3   2       15.69       21.62     12.82 o 
  -6   3   2     2686.71     2413.90     73.71 o 
  -5   3   2     1139.96     1282.07     30.85 o 
  -4   3   2      371.32      450.81     15.49 o 
  -3   3   2     3276.01     3645.94     70.65 o 
  -2   3   2     5283.83     5124.52     95.85 o 
  -1   3   2     9914.20     9869.09    164.39 o 
   0   3   2     5292.66     5310.55     90.14 o 
   1   3   2     7267.39     7630.89    119.43 o 
   2   3   2     6979.71     6561.52    102.98 o 
   3   3   2     4408.79     4385.27     71.15 o 
   4   3   2      770.09      593.39     15.26 o 
   5   3   2     2581.77     2525.82     45.23 o 
   6   3   2     1265.45     1370.68     41.57 o 
   7   3   2        4.69       18.06      9.74 o 
   8   3   2     1389.08     1343.82     36.51 o 
   9   3   2     2062.65     2024.93     48.15 o 
  10   3   2      768.56      804.84     38.45 o 
  11   3   2      134.92      149.68     32.96 o 
  12   3   2        2.90       -9.22     51.89 o 
 -13   4   2      528.23      388.39     48.47 o 
 -12   4   2      869.91      842.91     54.22 o 
 -11   4   2     1327.66     1329.45     63.16 o 
 -10   4   2      712.46      828.36     38.97 o 
  -9   4   2      105.49      301.77     45.20 o 
  -8   4   2     1153.82     1149.31     39.94 o 
  -7   4   2      170.71      235.53     19.31 o 
  -6   4   2     1832.51     1597.50     55.00 o 
  -5   4   2    17950.34    16164.65    292.68 o 
  -4   4   2    25936.45    25049.79    448.27 o 
  -3   4   2    15928.82    17600.36    316.34 o 
  -1   4   2       83.39      313.56     30.19 o 
   0   4   2      923.26     1164.27     23.84 o 
   1   4   2     2269.14     2030.71     35.41 o 
   2   4   2    12204.46    11025.15    192.84 o 
   3   4   2    25868.16    24161.52    369.72 o 
   4   4   2    19542.84    19881.20    305.67 o 
   5   4   2     3980.36     5485.32    232.93 o 
   6   4   2      476.85      683.22     21.74 o 
   7   4   2      655.12      673.17     26.50 o 
   8   4   2      102.41      318.82     38.45 o 
   9   4   2     1551.56     1494.08     64.48 o 
  10   4   2     1496.94     1568.50     55.26 o 
  11   4   2     1073.18     1076.66     48.09 o 
  12   4   2      351.45      437.02     74.95 o 
 -13   5   2       57.03       90.66     76.10 o 
 -12   5   2      175.84      248.39     37.86 o 
 -11   5   2      810.43      743.20     51.73 o 
 -10   5   2      853.44      903.43     40.81 o 
  -9   5   2      406.45      402.86     27.45 o 
  -8   5   2      388.28      387.29     25.91 o 
  -7   5   2      418.68      488.54     26.02 o 
  -6   5   2        0.68      120.50     19.15 o 
  -5   5   2      275.61      235.53     18.14 o 
  -4   5   2     1282.25     1466.19     33.82 o 
  -3   5   2      930.58     1030.36     25.81 o 
  -2   5   2       13.66       81.04      7.59 o 
  -1   5   2       18.58      131.75      8.38 o 
   0   5   2      619.07      641.26     17.70 o 
   1   5   2     1039.86     1060.58     23.02 o 
   2   5   2      542.34      533.13     14.19 o 
   3   5   2      335.65      452.97     13.55 o 
   4   5   2     1087.51     1427.10     28.63 o 
   5   5   2       11.24       40.56      9.68 o 
   6   5   2      699.94      680.33     19.64 o 
   7   5   2      713.92      687.11     23.60 o 
   8   5   2      279.97      348.78     20.07 o 
   9   5   2      221.16      296.62     46.85 o 
  10   5   2      982.17      923.27     43.82 o 
  11   5   2      263.37      354.33     34.86 o 
  12   5   2      156.60      100.32     59.96 o 
  13   5   2      159.01      145.29     66.88 o 
 -13   6   2       15.88       16.72     40.93 o 
 -12   6   2        4.92       27.42     32.95 o 
 -11   6   2        7.41       17.95     23.67 o 
 -10   6   2        2.38        8.30     21.15 o 
  -9   6   2     1371.34     1115.40     43.24 o 
  -8   6   2     1447.59     1507.18     48.99 o 
  -7   6   2       53.40      408.35    105.51 o 
  -6   6   2      829.71      971.53     53.69 o 
  -5   6   2      175.97      367.91     21.05 o 
  -4   6   2     2523.45     2492.20     52.55 o 
  -3   6   2        2.72       38.14      7.34 o 
  -2   6   2     3919.89     3828.93     75.24 o 
  -1   6   2    11915.21    11057.51    201.94 o 
   0   6   2     4767.11     4772.66     91.17 o 
   2   6   2      338.77      739.81     27.95 o 
   3   6   2      238.86      248.56     11.27 o 
   4   6   2      328.68      623.97     37.84 o 
   5   6   2     1252.12     1069.32     26.82 o 
   6   6   2     2493.74     2318.86     49.36 o 
   7   6   2     2822.78     2543.57     54.35 o 
   8   6   2     1772.24     1749.63     42.96 o 
   9   6   2       76.88      294.52     63.08 o 
  10   6   2       43.37       87.73     26.47 o 
  11   6   2       31.20       -7.95     25.09 o 
  12   6   2       16.98       13.55     39.49 o 
  13   6   2       48.11       41.51     64.57 o 
 -12   7   2        6.26        6.19     35.17 o 
 -11   7   2      186.90      217.47     30.60 o 
 -10   7   2      714.14      760.82     39.72 o 
  -9   7   2      533.09      574.19     33.66 o 
  -8   7   2      597.89      496.56     29.48 o 
  -7   7   2      292.13      274.94     22.58 o 
  -6   7   2     3881.70     3601.74     88.22 o 
  -5   7   2     1928.15     1923.82     74.95 o 
  -4   7   2      634.20      833.75     30.09 o 
  -3   7   2     4877.49     4793.34     93.53 o 
  -2   7   2      906.64     1003.09     67.91 o 
  -1   7   2     4930.36     4741.87    107.02 o 
   0   7   2      555.08      480.70     16.97 o 
   1   7   2     2771.22     2943.69     60.21 o 
   2   7   2     4969.24     4296.18     93.30 o 
   3   7   2     1763.29     2100.35     42.02 o 
   4   7   2     1589.74     1370.13     28.95 o 
   5   7   2      851.03      986.58     24.07 o 
   6   7   2      941.80     1127.97     64.94 o 
   7   7   2       84.33       70.77     13.99 o 
   8   7   2       62.90      133.34     19.89 o 
   9   7   2      943.95      915.66     38.17 o 
  10   7   2      823.17      790.74     42.50 o 
  11   7   2       74.82       49.30     28.61 o 
  12   7   2        1.65       -8.53     28.23 o 
 -12   8   2      476.48      434.17     37.60 o 
 -11   8   2      461.15      448.34     36.51 o 
 -10   8   2      165.94      236.58     26.66 o 
  -9   8   2       23.23      243.91     55.84 o 
  -8   8   2      195.72      197.82     22.74 o 
  -7   8   2      749.91      662.09     32.15 o 
  -6   8   2     1668.99     1514.62     47.48 o 
  -5   8   2     6243.60     5462.59    149.54 o 
  -4   8   2     9096.71     8885.67    198.93 o 
  -3   8   2    10966.96    10961.59    202.65 o 
  -1   8   2      174.49      326.76     15.57 o 
   0   8   2     1908.15     1795.53     40.89 o 
   1   8   2     1326.29     1146.26     29.40 o 
   2   8   2     7376.36     6743.19    128.03 o 
   3   8   2    10257.07    10120.47    199.89 o 
   4   8   2     4619.67     4946.81     89.22 o 
   5   8   2     1863.85     2285.85     84.91 o 
   6   8   2      822.53      914.16     28.14 o 
   7   8   2       82.05      171.65     16.88 o 
   8   8   2        0.48       29.62     19.72 o 
   9   8   2     1785.93     1688.75     74.60 o 
  10   8   2      697.12      735.56     43.41 o 
  11   8   2      323.64      309.31     39.48 o 
  12   8   2      107.70      116.00     33.91 o 
 -12   9   2      101.87      174.53     34.12 o 
 -11   9   2      218.46      221.27     36.12 o 
 -10   9   2      198.49      214.57     29.01 o 
  -9   9   2      136.16      152.32     25.96 o 
  -8   9   2      817.90      697.88     35.49 o 
  -7   9   2      801.68      859.21     37.33 o 
  -6   9   2      502.82      489.75     28.18 o 
  -5   9   2      364.36      441.80     24.85 o 
  -3   9   2       93.95      146.90     16.08 o 
  -2   9   2       20.89        8.96      9.01 o 
  -1   9   2      844.76      880.31     26.14 o 
   0   9   2       24.99       44.14      9.73 o 
   1   9   2       58.09      137.56     15.98 o 
   2   9   2       22.17        9.17      9.20 o 
   3   9   2      333.47      377.03     20.14 o 
   4   9   2     4499.15     4333.18     87.11 o 
   5   9   2     1004.16     1004.10     48.03 o 
   6   9   2       43.09       92.78     15.60 o 
   7   9   2      391.46      509.04     34.78 o 
   8   9   2       81.44      215.88     41.44 o 
   9   9   2        0.60       35.93     24.70 o 
  10   9   2      492.69      422.54     36.48 o 
  11   9   2      157.32      165.27     37.15 o 
  12   9   2      354.34      337.35     45.27 o 
 -11  10   2       26.88       20.03     26.89 o 
 -10  10   2       38.40       50.32     26.16 o 
  -9  10   2     1218.62     1049.32     46.99 o 
  -8  10   2     2084.28     2036.34     63.44 o 
  -7  10   2     1076.23     1235.25     46.07 o 
  -6  10   2      329.76      542.11     44.81 o 
  -5  10   2      249.03      335.96     25.10 o 
  -4  10   2      675.98      586.68     35.46 o 
  -3  10   2      175.70      178.97     22.50 o 
  -2  10   2     1473.52     1416.93     36.52 o 
  -1  10   2     9880.17     9140.44    171.96 o 
   0  10   2     7972.92     8332.46    157.68 o 
   1  10   2     1983.39     2659.37     58.08 o 
   2  10   2       61.21      211.93     19.64 o 
   3  10   2      184.55      264.67     17.64 o 
   4  10   2       41.37      116.72     16.92 o 
   5  10   2      870.16      788.99     29.18 o 
   6  10   2     2290.47     2088.56     53.60 o 
   7  10   2     2386.18     2183.43     68.47 o 
   8  10   2      858.50     1001.18     55.63 o 
   9  10   2      113.29      176.14     32.41 o 
  10  10   2       67.59       47.33     28.26 o 
  11  10   2        9.47      -14.63     29.38 o 
 -11  11   2        3.12        4.92     28.37 o 
 -10  11   2      161.34      161.46     30.53 o 
  -9  11   2      159.42      207.66     28.97 o 
  -8  11   2       20.99       -9.51     21.28 o 
  -7  11   2      422.42      446.32     31.56 o 
  -6  11   2     1138.27     1058.46     42.26 o 
  -5  11   2      580.11      567.87     31.16 o 
  -4  11   2       16.70       76.32     18.09 o 
  -3  11   2     1692.08     1579.64     59.08 o 
  -2  11   2      676.96      747.41     42.22 o 
  -1  11   2     1000.66      990.08     30.30 o 
   0  11   2       29.95       21.39     10.99 o 
   1  11   2     1629.53     1570.35     40.63 o 
   2  11   2     2432.42     2238.59     52.78 o 
   3  11   2      180.01      281.54     39.61 o 
   4  11   2     1005.80      854.69     35.68 o 
   5  11   2      622.66      542.89     29.16 o 
   6  11   2      775.24      722.21     43.11 o 
   7  11   2       70.97       58.40     23.20 o 
   8  11   2       23.03       44.10     24.07 o 
   9  11   2      412.28      348.16     36.26 o 
  10  11   2      210.28      159.44     32.40 o 
  11  11   2        0.64      -40.13     27.64 o 
 -11  12   2       95.20       38.76     28.34 o 
 -10  12   2       51.00       71.45     29.14 o 
  -9  12   2       54.52      171.80     41.85 o 
  -8  12   2        2.88        4.99     23.03 o 
  -7  12   2      370.09      383.46     31.73 o 
  -6  12   2      485.42      545.01     32.78 o 
  -5  12   2      533.27      560.42     31.73 o 
  -4  12   2     1429.77     1384.21     46.76 o 
  -3  12   2     4500.05     4229.45    124.55 o 
  -2  12   2      174.76      269.35     32.29 o 
  -1  12   2       11.97       27.93     12.11 o 
   0  12   2      908.98      939.62     30.74 o 
   1  12   2      447.83      392.96     21.28 o 
   2  12   2     1374.28     1187.66     38.61 o 
   3  12   2     1360.94     1489.72    157.97 o 
   4  12   2      865.80      883.24     37.29 o 
   5  12   2     1189.31     1085.96     41.92 o 
   6  12   2      392.85      380.55     36.14 o 
   7  12   2        5.06       50.59     24.27 o 
   8  12   2       16.67       24.41     26.28 o 
   9  12   2      743.86      743.04     56.70 o 
  10  12   2       99.99       99.80     33.79 o 
  11  12   2       35.55       36.12     34.61 o 
 -10  13   2       20.55      -39.43     27.82 o 
  -9  13   2       27.75       47.21     26.02 o 
  -8  13   2      382.23      345.22     33.66 o 
  -7  13   2      507.28      518.57     46.28 o 
  -6  13   2      548.57      533.83     34.61 o 
  -5  13   2      276.73      362.70     29.01 o 
  -4  13   2       38.03      164.48     36.87 o 
  -3  13   2      145.10      130.89     20.95 o 
  -2  13   2      305.59      235.85     32.49 o 
  -1  13   2       29.01       83.02     18.26 o 
   0  13   2      301.35      385.10     22.14 o 
   1  13   2      627.89      574.75     25.81 o 
   2  13   2       49.64       58.86     15.57 o 
   3  13   2       94.97      115.21     20.73 o 
   4  13   2     1594.56     1334.61     47.12 o 
   5  13   2     1322.60     1233.90     45.69 o 
   6  13   2      270.28      415.59     35.72 o 
   7  13   2      122.00      170.59     29.83 o 
   8  13   2        0.05       47.32     27.36 o 
   9  13   2       21.35       11.40     29.72 o 
  10  13   2      151.55      107.59     37.42 o 
 -10  14   2       25.95       10.58     31.30 o 
  -9  14   2      542.38      490.05     40.78 o 
  -8  14   2     1352.62     1351.78     56.74 o 
  -7  14   2     1111.13     1175.46     51.26 o 
  -6  14   2      146.15      314.76     43.75 o 
  -5  14   2        3.56       39.37     22.56 o 
  -4  14   2       16.59        7.41     19.66 o 
  -3  14   2        5.88       -0.32     19.47 o 
  -2  14   2      413.16      402.69     39.89 o 
  -1  14   2     5088.90     4893.19    144.15 o 
   0  14   2     5842.04     6096.77    142.02 o 
   1  14   2     2383.02     2557.84     77.25 o 
   2  14   2      205.05      205.96     24.50 o 
   3  14   2       14.74       34.71     21.28 o 
   4  14   2        0.44      -16.28     19.14 o 
   5  14   2      380.47      318.98     29.18 o 
   6  14   2     1520.80     1493.83     70.44 o 
   7  14   2     1968.00     1772.28     79.64 o 
   8  14   2      426.64      450.97     39.70 o 
   9  14   2      130.47      127.20     34.86 o 
  10  14   2       54.40      -16.54     31.05 o 
  -9  15   2        0.20       12.95     29.32 o 
  -8  15   2        1.08        8.82     28.10 o 
  -7  15   2      115.27      105.16     29.28 o 
  -6  15   2      256.34      214.29     29.45 o 
  -5  15   2       57.62       76.27     26.04 o 
  -4  15   2        5.00       -3.85     22.58 o 
  -3  15   2       69.66      103.08     24.18 o 
  -2  15   2      134.93      138.15     23.38 o 
  -1  15   2      118.68      184.42     25.80 o 
   0  15   2       14.96       30.87     17.44 o 
   1  15   2      358.76      341.32     47.28 o 
   2  15   2      467.17      455.84     33.43 o 
   3  15   2        0.12      -19.55     20.57 o 
   4  15   2      248.33      238.90     27.87 o 
   5  15   2      441.92      461.13     49.58 o 
   6  15   2      293.31      230.61     39.49 o 
   7  15   2        4.12      -14.57     26.29 o 
   8  15   2        0.78      -17.90     29.42 o 
   9  15   2       12.77       10.08     30.60 o 
  -9  16   2       43.40       19.86     32.34 o 
  -8  16   2       25.02       53.82     30.16 o 
  -7  16   2       69.23       77.20     29.54 o 
  -6  16   2      131.32      118.05     34.14 o 
  -5  16   2       51.90       78.88     26.77 o 
  -4  16   2      107.60       69.46     25.00 o 
  -3  16   2      315.53      318.47     30.31 o 
  -2  16   2      173.09      203.21     27.19 o 
  -1  16   2      397.79      372.35     31.28 o 
   0  16   2      373.55      378.92     31.67 o 
   1  16   2       29.23       76.10     38.05 o 
   2  16   2       15.34       -3.17     22.24 o 
   3  16   2       90.03      127.75     27.78 o 
   4  16   2       30.78       20.99     23.73 o 
   5  16   2      104.01       83.05     33.65 o 
   6  16   2      164.42      167.86     38.30 o 
   7  16   2      108.07       95.07     37.36 o 
   8  16   2       64.07      102.69     34.91 o 
   9  16   2        1.48      -13.05     32.69 o 
  -8  17   2        9.64       34.38     33.44 o 
  -7  17   2       98.42       84.50     29.67 o 
  -6  17   2      267.16      242.02     35.43 o 
  -5  17   2      278.76      362.00     35.45 o 
  -4  17   2       18.84       26.53     25.95 o 
  -3  17   2       84.00       58.39     26.56 o 
  -2  17   2      275.39      236.52     30.25 o 
  -1  17   2       54.42       59.05     25.35 o 
   0  17   2      173.95      159.08     45.55 o 
   1  17   2      395.32      397.20     72.07 o 
   2  17   2       84.35      118.58     27.13 o 
   3  17   2        3.50      -14.66     22.76 o 
   4  17   2      317.88      228.37     39.49 o 
   5  17   2      664.89      667.74    148.75 o 
   6  17   2      463.97      489.15     73.22 o 
   7  17   2       21.61       -3.34     33.23 o 
   8  17   2        9.78       10.84     32.46 o 
  -7  18   2      442.32      449.28     44.71 o 
  -6  18   2       99.47      172.87     34.93 o 
  -5  18   2       15.33       20.51     29.25 o 
  -4  18   2        7.06      -26.20     25.67 o 
  -3  18   2       93.60       86.95     30.49 o 
  -2  18   2      653.02      637.03     49.07 o 
  -1  18   2     1660.88     1639.39     72.49 o 
   0  18   2     1424.93     1439.64    129.72 o 
   1  18   2     1161.81     1127.10    111.27 o 
   2  18   2      142.25      173.56     30.16 o 
   3  18   2       11.62       23.99     26.15 o 
   4  18   2       48.32       64.16     37.86 o 
   5  18   2      362.97      386.50     48.74 o 
   6  18   2      584.84      624.57     59.11 o 
   7  18   2      551.28      502.68     58.29 o 
  -6  19   2       87.49       56.79     33.91 o 
  -5  19   2        5.46        4.00     31.94 o 
  -4  19   2        1.23      -11.64     30.09 o 
  -3  19   2       10.69       15.14     28.56 o 
  -2  19   2        6.42       29.29     27.64 o 
  -1  19   2        0.76      -20.93     33.01 o 
   0  19   2        4.20       14.99     49.58 o 
   1  19   2        0.44      -40.01     34.81 o 
   2  19   2        7.29       18.45     47.28 o 
   3  19   2        2.75       18.28     28.16 o 
   4  19   2        0.35       19.24     39.11 o 
   5  19   2       27.09       55.92     41.17 o 
   6  19   2       46.71       38.40     43.48 o 
  -4  20   2        0.95       -6.73     30.42 o 
  -3  20   2        0.34      -27.62     31.25 o 
  -2  20   2       13.64        7.06     41.51 o 
  -1  20   2      186.66      200.76     45.25 o 
   0  20   2      102.05       95.71     63.42 o 
   1  20   2        1.07       26.72     37.40 o 
   2  20   2       17.22      -52.42     34.95 o 
   3  20   2        1.22      -58.81     53.04 o 
   4  20   2       28.58       76.13     41.56 o 
  -2  21   2       22.60       53.04     44.30 o 
  -1  21   2        7.81        9.36     40.67 o 
   0  21   2       19.28        7.12     38.72 o 
   1  21   2       36.96      -31.70     40.45 o 
   2  21   2       86.09       68.03     62.27 o 
 -13   1   3        1.12       86.28     37.40 o 
 -12   1   3      102.54      137.80     37.51 o 
 -11   1   3      872.16      811.74     49.72 o 
 -10   1   3     1801.22     1713.71     69.25 o 
  -9   1   3     1048.52     1077.19     51.89 o 
  -8   1   3       22.13       99.95     22.66 o 
  -7   1   3      182.83      203.49     15.60 o 
  -5   1   3      698.16     1351.57     33.43 o 
  -4   1   3     6052.18     6623.32    125.03 o 
  -3   1   3    33671.39    32003.62    569.83 o 
  -2   1   3    11399.58    10282.80    187.48 o 
  -1   1   3      963.62     1178.17     22.77 o 
   0   1   3      619.32      487.46     12.14 o 
   1   1   3     2220.64     2508.70     48.28 o 
   2   1   3      756.78     1605.99    155.09 o 
   3   1   3    14828.85    17628.08    420.24 o 
   4   1   3    10019.41     9919.71    155.61 o 
   5   1   3     6983.81     6042.87     98.59 o 
   6   1   3     2958.17     2683.47     49.43 o 
   7   1   3       66.30      122.24     14.30 o 
   8   1   3      273.50      308.94     24.57 o 
   9   1   3       30.47      146.06     40.41 o 
  10   1   3       27.09      252.16     46.83 o 
  11   1   3      810.28      840.69     79.56 o 
  12   1   3      408.33      359.69     54.61 o 
 -13   2   3       48.51       28.58     37.48 o 
 -12   2   3        1.01       74.94     34.95 o 
 -11   2   3       33.84      284.29     36.28 o 
 -10   2   3      651.81      827.30     50.14 o 
  -9   2   3       89.58      126.04     20.29 o 
  -8   2   3     2933.87     2648.20     85.18 o 
  -7   2   3     2710.00     2505.46     65.64 o 
  -6   2   3      197.11      286.95     45.89 o 
  -5   2   3     1208.78     1227.86     31.48 o 
  -4   2   3      760.58      724.88     21.85 o 
  -2   2   3     3669.72     3769.82     67.04 o 
  -1   2   3     8931.01     8695.74    145.70 o 
   0   2   3     2527.83     2447.85     41.84 o 
   2   2   3     4176.65     4058.18     75.40 o 
   3   2   3    15871.45    15017.92    277.09 o 
   4   2   3      830.82      870.94     19.70 o 
   5   2   3      372.35      477.88     21.49 o 
   6   2   3      703.90      632.88     18.97 o 
   7   2   3      213.79      537.45     71.50 o 
   8   2   3       82.74      475.40    236.96 o 
   9   2   3      236.05      235.93     31.09 o 
  10   2   3     1599.27     1486.03     64.34 o 
  11   2   3     1263.67     1010.26     64.00 o 
  12   2   3      356.08      342.47     73.80 o 
  13   2   3       45.15      -10.38     61.11 o 
 -13   3   3       68.48      119.19     41.99 o 
 -12   3   3      141.01      102.81     37.86 o 
 -11   3   3      392.04      442.64     61.69 o 
 -10   3   3     1141.73      933.61     51.73 o 
  -9   3   3      728.41      683.94     36.45 o 
  -8   3   3       31.00      125.40     25.24 o 
  -7   3   3      453.10      622.46     29.25 o 
  -6   3   3     1238.55     1611.68     39.26 o 
  -5   3   3     2502.58     2985.22     62.63 o 
  -4   3   3     3763.21     3961.83     78.84 o 
  -3   3   3    23617.49    23132.64    414.48 o 
  -2   3   3    18360.10    16835.21    278.21 o 
  -1   3   3     2679.59     2269.32     42.63 o 
   0   3   3     1103.98      942.38     19.68 o 
   1   3   3      125.50      264.17     25.03 o 
   2   3   3     3708.48     4925.31    177.63 o 
   3   3   3    12847.39    15026.15    261.79 o 
   4   3   3     7054.76     6786.95    108.86 o 
   5   3   3     7135.44     6598.12    106.96 o 
   6   3   3     5021.51     4738.53     90.89 o 
   7   3   3     1777.83     1578.51     39.72 o 
   8   3   3      453.70      496.10     27.39 o 
   9   3   3       56.02      101.17     48.04 o 
  10   3   3      454.34      620.37     44.08 o 
  11   3   3      611.12      617.48     45.82 o 
  12   3   3      344.56      292.89     66.88 o 
  13   3   3      303.93      275.59     77.26 o 
 -12   4   3      253.19      223.15     40.77 o 
 -11   4   3      122.61      190.84     62.27 o 
 -10   4   3       17.27       44.19     22.16 o 
  -9   4   3       65.58       94.22     20.64 o 
  -8   4   3      274.83      296.35     23.72 o 
  -7   4   3       86.02      152.28     19.03 o 
  -6   4   3     1141.00     1156.79     38.15 o 
  -5   4   3     1814.18     1662.05     39.40 o 
  -4   4   3      328.03      309.85     22.47 o 
  -2   4   3     2769.29     3019.94     55.34 o 
  -1   4   3     2542.39     2413.03     45.51 o 
   0   4   3      187.17      237.72     10.03 o 
   1   4   3      363.91      683.95     20.46 o 
   2   4   3     3964.32     4322.94     71.22 o 
   3   4   3     3574.48     3578.60     74.77 o 
   4   4   3      227.07      241.37     11.03 o 
   5   4   3      431.19      552.21     20.52 o 
   6   4   3      635.42      785.75     25.54 o 
   7   4   3      507.58      524.76     22.57 o 
   8   4   3      264.16      291.75     23.73 o 
   9   4   3       11.30       10.05     26.29 o 
  10   4   3       38.35       75.70     29.28 o 
  11   4   3       63.04      101.96     32.78 o 
  12   4   3       18.99       65.73     59.96 o 
 -12   5   3        8.79       45.59     34.59 o 
 -11   5   3      598.74      681.45     52.18 o 
 -10   5   3     1309.71     1329.52     49.03 o 
  -9   5   3      691.49      848.69     37.49 o 
  -8   5   3       10.80       42.92     18.41 o 
  -7   5   3      897.71      930.61     35.94 o 
  -6   5   3      863.74     1223.41     39.91 o 
  -4   5   3     1967.64     2156.66     47.71 o 
  -3   5   3    11931.35    11175.77    205.52 o 
  -2   5   3     6403.58     5670.87     98.86 o 
  -1   5   3     2372.85     2440.81     46.60 o 
   0   5   3      173.65      230.00     10.42 o 
   1   5   3     2320.33     2481.10     46.89 o 
   3   5   3     1206.64     2069.98    171.73 o 
   4   5   3     3237.77     3339.45     58.13 o 
   5   5   3     6812.39     6244.02    115.70 o 
   6   5   3     2378.88     2342.29     51.53 o 
   7   5   3      901.29      846.24     32.23 o 
   8   5   3      265.91      336.61     31.26 o 
   9   5   3       71.00      162.30     31.04 o 
  10   5   3       12.16      222.74     81.85 o 
  11   5   3      494.49      536.20     52.36 o 
  12   5   3      281.93      255.99     73.80 o 
 -12   6   3       57.87       90.52     35.06 o 
 -11   6   3       87.75      198.64     36.22 o 
 -10   6   3      215.47      451.04     77.96 o 
  -9   6   3      337.65      356.82     29.83 o 
  -8   6   3     1629.19     1533.34     56.74 o 
  -7   6   3      406.64      398.13     32.49 o 
  -6   6   3        5.20      128.07     17.65 o 
  -5   6   3      269.22      283.06     20.33 o 
  -4   6   3      219.17      577.19     34.12 o 
  -2   6   3     1778.21     1702.38     35.19 o 
  -1   6   3     4363.07     4433.62     79.44 o 
   0   6   3     2617.20     2645.21     50.40 o 
   2   6   3     2257.18     2190.22     44.89 o 
   3   6   3     8133.86     7764.81    140.50 o 
   4   6   3     3296.37     3237.73     60.22 o 
   5   6   3      175.09      214.84     15.68 o 
   6   6   3      821.82      762.85     26.11 o 
   7   6   3      322.47      445.90     39.11 o 
   8   6   3      198.30      406.98     52.76 o 
   9   6   3      579.85      588.92     39.78 o 
  10   6   3     1353.73     1126.41     54.23 o 
  11   6   3      855.51      761.79     59.37 o 
  12   6   3      261.20      237.50     48.84 o 
 -12   7   3       97.52       78.41     37.51 o 
 -11   7   3      125.55      160.29     30.15 o 
 -10   7   3      252.16      248.77     29.03 o 
  -9   7   3      259.25      306.12     29.01 o 
  -8   7   3      316.81      323.15     27.00 o 
  -7   7   3     1867.58     1779.67     66.03 o 
  -6   7   3     2259.35     2141.96     60.21 o 
  -5   7   3     3552.79     3381.75     83.43 o 
  -4   7   3     3813.68     3578.61    101.25 o 
  -3   7   3     3980.55     4182.13     84.13 o 
  -2   7   3     3320.51     3426.97     63.97 o 
  -1   7   3     5343.10     5195.93     92.18 o 
   0   7   3     2726.07     2607.59     50.46 o 
   1   7   3     5659.43     5319.04    106.77 o 
   2   7   3     5515.89     5353.10     95.16 o 
   3   7   3     5707.81     5718.70     94.54 o 
   4   7   3     3837.76     3825.32     66.69 o 
   5   7   3     2927.94     3057.52     64.08 o 
   6   7   3     1714.01     1856.13     59.08 o 
   7   7   3     1614.00     1727.42    103.52 o 
   8   7   3      112.29      125.10     21.48 o 
   9   7   3      726.50      601.82     34.46 o 
  10   7   3      474.78      444.49     43.27 o 
  11   7   3      186.87      213.68     46.70 o 
  12   7   3      143.74       53.29     44.43 o 
 -12   8   3      273.00      263.55     35.78 o 
 -11   8   3      216.28      269.39     32.98 o 
 -10   8   3        0.59      -19.40     26.86 o 
  -9   8   3        3.05      -12.75     21.22 o 
  -8   8   3      176.92      214.94     27.83 o 
  -7   8   3       80.02      304.28     55.21 o 
  -6   8   3      801.60      797.69     35.03 o 
  -5   8   3     1093.18     1020.66     37.56 o 
  -4   8   3     1076.10     1055.54     43.86 o 
  -3   8   3      852.79      939.04     34.45 o 
  -2   8   3      434.97      557.31     26.37 o 
  -1   8   3     4081.27     3857.13     71.56 o 
   0   8   3     1117.38     1218.78     29.05 o 
   1   8   3       83.45      472.43     68.68 o 
   2   8   3     2451.44     2256.08     46.39 o 
   3   8   3     1645.67     1684.50     37.41 o 
   4   8   3      768.01      855.86     26.61 o 
   5   8   3        3.51      160.54     27.54 o 
   6   8   3     1500.42     1376.86     44.08 o 
   7   8   3     1781.92     1727.82     52.24 o 
   8   8   3      386.60      467.96     30.85 o 
   9   8   3        5.18      -14.77     21.93 o 
  10   8   3      107.49      104.31     28.19 o 
  11   8   3       40.30       80.56     40.99 o 
  12   8   3       46.66       73.91     42.85 o 
 -11   9   3      214.47      252.22     33.66 o 
 -10   9   3      611.84      651.01     42.16 o 
  -9   9   3      177.35      276.18     30.38 o 
  -8   9   3        4.35       87.25     23.41 o 
  -7   9   3      614.65      642.21     48.94 o 
  -6   9   3     1268.48     1286.19     46.07 o 
  -5   9   3       59.30      349.22     24.25 o 
  -4   9   3      488.18      612.54     28.52 o 
  -3   9   3     3603.97     3366.88     83.75 o 
  -2   9   3     1929.45     1803.85     43.56 o 
  -1   9   3      305.42      565.20     37.61 o 
   0   9   3      677.77      791.72     25.44 o 
   1   9   3     2186.92     2231.82     52.07 o 
   2   9   3      860.10     1037.85     27.85 o 
   4   9   3     1866.20     1923.70     49.19 o 
   5   9   3     2624.93     2565.49    116.36 o 
   6   9   3      551.65      696.86     38.45 o 
   7   9   3      751.29      688.00     33.90 o 
   8   9   3      403.74      438.72     35.62 o 
   9   9   3       18.11       51.56     23.60 o 
  10   9   3       15.24       58.26     29.42 o 
  11   9   3      132.36      166.55     46.06 o 
 -11  10   3      122.08      102.07     31.23 o 
 -10  10   3       79.12       96.14     28.78 o 
  -9  10   3      169.28      136.33     27.00 o 
  -8  10   3      407.22      433.32     32.39 o 
  -7  10   3       42.95       63.57     22.37 o 
  -6  10   3        1.24       17.32     20.78 o 
  -5  10   3      173.33      199.08     22.81 o 
  -4  10   3       66.56      245.76     22.16 o 
  -3  10   3      260.46      376.73     23.91 o 
  -2  10   3      355.57      399.13     20.25 o 
  -1  10   3      946.63     1012.40     30.42 o 
   0  10   3      351.94      387.21     19.69 o 
   1  10   3      163.92      261.50     24.52 o 
   2  10   3      873.07      866.49     29.46 o 
   3  10   3     1247.68     1263.42     33.06 o 
   4  10   3     1285.56     1289.37     46.28 o 
   5  10   3        8.82        8.40     19.40 o 
   6  10   3      151.23      123.83     22.71 o 
   7  10   3       56.88       80.82     24.55 o 
   8  10   3       20.75       92.14     27.09 o 
   9  10   3      143.30      196.11     29.07 o 
  10  10   3      442.02      373.60     38.87 o 
  11  10   3      385.05      397.62     58.23 o 
 -11  11   3       33.06       22.64     31.03 o 
 -10  11   3       32.06       48.47     28.38 o 
  -9  11   3       91.01      244.71     39.35 o 
  -8  11   3      714.93      763.59     41.20 o 
  -7  11   3     1610.70     1469.73     53.89 o 
  -6  11   3     1552.36     1328.89     48.54 o 
  -5  11   3     2625.94     2368.90     68.39 o 
  -4  11   3     3036.30     2788.93     75.02 o 
  -3  11   3      468.71      687.70     31.90 o 
  -1  11   3     3360.92     3631.61     77.67 o 
   0  11   3     3468.29     3397.56     73.27 o 
   1  11   3     6913.94     6254.64    143.09 o 
   2  11   3     3981.29     3886.43     94.04 o 
   3  11   3     2608.50     2428.23     76.66 o 
   4  11   3     1422.21     1617.60     64.10 o 
   5  11   3      411.06      615.16     65.15 o 
   6  11   3      192.36      251.08     27.57 o 
   7  11   3      888.53      908.05     47.69 o 
   8  11   3     1184.02     1097.81     51.69 o 
   9  11   3     1021.91      884.82     56.98 o 
  10  11   3      257.64      249.98     36.59 o 
  11  11   3       50.20       12.46     41.17 o 
 -10  12   3       26.83       47.38     29.25 o 
  -9  12   3       31.78       22.46     27.18 o 
  -8  12   3       62.98       76.10     26.56 o 
  -7  12   3       82.60      179.85     26.75 o 
  -6  12   3      252.08      255.07     27.45 o 
  -5  12   3      949.95      968.56     49.56 o 
  -4  12   3     1375.70     1256.43     46.01 o 
  -3  12   3       82.40      181.77     35.78 o 
  -2  12   3       12.31      110.19     30.56 o 
  -1  12   3     1297.11     1264.74     37.42 o 
   0  12   3      963.16     1055.94     33.55 o 
   1  12   3       32.69      158.04     17.83 o 
   2  12   3      853.07      734.82     38.86 o 
   3  12   3      889.22      871.26     33.62 o 
   4  12   3      171.97      265.68     27.81 o 
   5  12   3       15.49       71.59     23.60 o 
   6  12   3      723.30      625.65     38.66 o 
   7  12   3      647.92      569.96     39.49 o 
   8  12   3      313.98      300.22     35.13 o 
   9  12   3       77.26       65.16     29.93 o 
  10  12   3       60.10       20.13     32.62 o 
 -10  13   3      205.60      167.05     33.70 o 
  -9  13   3        1.65       24.02     29.31 o 
  -8  13   3      223.81      189.67     30.84 o 
  -7  13   3      344.43      367.92     33.73 o 
  -6  13   3      884.84      839.30     41.14 o 
  -5  13   3      167.78      165.76     25.47 o 
  -4  13   3      201.26      236.44     32.20 o 
  -3  13   3     1166.18     1148.05     49.09 o 
  -2  13   3      144.85      232.45     24.58 o 
  -1  13   3      382.81      495.92     40.20 o 
   0  13   3     1076.20     1197.46     37.96 o 
   1  13   3     1651.21     1733.30     46.99 o 
   2  13   3      560.87      614.28     28.19 o 
   3  13   3        2.65      103.10     28.05 o 
   4  13   3      610.35      657.38     37.50 o 
   5  13   3       92.83      127.14     26.73 o 
   6  13   3       29.46       46.04     27.09 o 
   7  13   3      113.49       91.15     28.81 o 
   8  13   3      365.37      343.61     38.21 o 
   9  13   3      132.76      128.08     34.13 o 
  10  13   3        1.75        2.27     33.93 o 
  -9  14   3        3.48      -40.49     28.75 o 
  -8  14   3        6.65        8.20     27.51 o 
  -7  14   3        0.23       28.19     25.73 o 
  -6  14   3       19.37       47.34     25.95 o 
  -5  14   3       22.90       19.24     21.91 o 
  -4  14   3      320.07      284.33     31.10 o 
  -3  14   3       99.40      105.70     28.83 o 
  -2  14   3       31.10       20.56     18.76 o 
  -1  14   3       77.20      114.79     22.41 o 
   0  14   3       11.67       19.19     16.16 o 
   1  14   3      442.48      451.93     25.97 o 
   2  14   3        5.58       -0.70     19.25 o 
   3  14   3       28.02       25.85     27.09 o 
   4  14   3       92.79      122.32     32.64 o 
   5  14   3       37.90       45.72     26.02 o 
   6  14   3       36.07       24.83     28.48 o 
   7  14   3      158.12      137.87     31.78 o 
   8  14   3       12.77      -11.84     30.43 o 
   9  14   3       12.78      -25.37     30.38 o 
  -9  15   3       25.56        9.68     30.19 o 
  -8  15   3      306.23      334.00     37.23 o 
  -7  15   3     1097.12     1094.25     52.36 o 
  -6  15   3     1318.01     1220.04     56.55 o 
  -5  15   3      934.13      915.53     47.83 o 
  -4  15   3      575.92      631.99     39.15 o 
  -3  15   3       85.54      148.18     26.40 o 
  -2  15   3        0.55      102.27     29.32 o 
  -1  15   3      945.07     1061.51     45.78 o 
   0  15   3     1996.66     2033.20     64.35 o 
   1  15   3     2904.28     2655.85     66.08 o 
   2  15   3     1293.26     1310.31    121.08 o 
   3  15   3      837.10      976.76     57.08 o 
   4  15   3      274.30      350.24     35.28 o 
   5  15   3      157.17      198.34     31.71 o 
   6  15   3      187.25      307.83     37.60 o 
   7  15   3      483.81      488.04     81.06 o 
   8  15   3      465.07      496.86     44.68 o 
   9  15   3      306.23      268.68     41.05 o 
  -8  16   3       20.21       29.61     30.53 o 
  -7  16   3        0.86      -32.27     27.65 o 
  -6  16   3      112.04       64.89     29.73 o 
  -5  16   3      599.21      568.16     39.24 o 
  -4  16   3      936.91      882.10     46.99 o 
  -3  16   3        4.35       23.22     24.33 o 
  -2  16   3       54.04       51.68     24.85 o 
  -1  16   3      239.74      240.11     36.45 o 
   0  16   3      231.89      349.37     55.35 o 
   1  16   3       51.37       95.13     31.80 o 
   2  16   3      273.30      255.99     54.20 o 
   3  16   3      448.26      501.87     46.28 o 
   4  16   3        1.40       69.34     35.41 o 
   5  16   3       82.65      127.30     30.71 o 
   6  16   3      141.33      158.27     45.46 o 
   7  16   3      172.09      133.82     36.06 o 
   8  16   3      267.09      218.39     39.65 o 
  -7  17   3       66.60       58.85     30.18 o 
  -6  17   3      126.54      112.75     32.12 o 
  -5  17   3      106.82       83.02     30.82 o 
  -4  17   3       23.01       18.09     27.25 o 
  -3  17   3        4.17      -21.52     24.56 o 
  -2  17   3        0.92      -27.05     25.03 o 
  -1  17   3      372.30      371.68     35.23 o 
   0  17   3      841.45      975.11     58.29 o 
   1  17   3      699.21      821.01     84.18 o 
   2  17   3       37.39       51.31     33.43 o 
   3  17   3       47.94      113.81     37.40 o 
   4  17   3       12.39      -12.63     35.03 o 
   5  17   3       26.81       16.66     32.17 o 
   6  17   3       32.45       47.96     34.84 o 
   7  17   3       61.15       62.93     35.26 o 
  -6  18   3       37.85        8.63     35.74 o 
  -5  18   3      256.07      238.31     36.37 o 
  -4  18   3      149.62       79.75     30.57 o 
  -3  18   3        5.09       -1.41     27.44 o 
  -2  18   3      116.79       67.06     27.67 o 
  -1  18   3        9.52        9.43     27.28 o 
   0  18   3       96.08      141.81     40.93 o 
   1  18   3       77.01       88.79     57.65 o 
   2  18   3      116.43      160.28     62.27 o 
   3  18   3       55.52       31.36     33.40 o 
   4  18   3        6.83       88.67     56.50 o 
   5  18   3       59.66       51.71     34.29 o 
   6  18   3       67.26        0.71     32.49 o 
  -5  19   3      249.08      213.06     38.10 o 
  -4  19   3      152.11      150.95     34.60 o 
  -3  19   3       30.76       48.52     31.25 o 
  -2  19   3        3.60        2.59     28.17 o 
  -1  19   3      110.48      171.23     41.58 o 
   0  19   3      637.21      769.12     89.94 o 
   1  19   3      578.53      430.11     72.65 o 
   2  19   3      296.15      294.04     68.03 o 
   3  19   3      375.18      394.36     66.88 o 
   4  19   3       54.79       31.42     42.30 o 
   5  19   3       25.46       14.06     33.63 o 
  -3  20   3        4.12      -24.59     30.98 o 
  -2  20   3        0.22       -1.56     40.35 o 
  -1  20   3       15.24       -4.48     38.22 o 
   0  20   3       49.19      164.89     69.19 o 
   1  20   3       84.11      175.27     68.03 o 
   2  20   3       27.81       14.99     66.88 o 
   3  20   3      113.30      131.45     69.19 o 
 -12   0   4       18.02       65.73     51.89 o 
 -11   0   4        2.82      -49.58     41.51 o 
 -10   0   4     1354.94     1110.43     83.02 o 
  -9   0   4     3594.30     3297.86    148.75 o 
  -8   0   4     4651.74     4124.63    172.96 o 
  -7   0   4     4193.74     3800.74    133.76 o 
  -3   0   4     5678.23     5752.03    156.38 o 
  -2   0   4     6649.00     6401.26    170.87 o 
  -1   0   4    19967.04    16665.94    362.72 o 
   0   0   4    10790.13    10844.16    240.38 o 
   2   0   4     7494.29     7490.01    223.35 o 
   3   0   4      393.82     1491.80    268.10 o 
   4   0   4      193.65       95.96     21.33 o 
   5   0   4     4388.00     4522.03    375.33 o 
   6   0   4    14017.88    13069.65    505.06 o 
   7   0   4     2436.91     2453.37    258.29 o 
   8   0   4       36.64      296.35     51.89 o 
   9   0   4      230.86      231.77     48.43 o 
  10   0   4       24.44      147.60     56.50 o 
  11   0   4      146.42      115.31     66.88 o 
  12   0   4      150.24      199.49     76.10 o 
 -12   1   4      103.81      100.20     35.46 o 
 -11   1   4       32.71      125.49     81.29 o 
 -10   1   4       25.20       52.61     28.22 o 
  -9   1   4       15.85       59.42     25.94 o 
  -8   1   4     1092.97     1056.21     40.60 o 
  -7   1   4     2033.27     2077.96     50.87 o 
  -6   1   4     3819.83     3429.11     72.83 o 
  -5   1   4      471.47      766.43     25.96 o 
  -3   1   4      604.68      496.41     18.44 o 
  -2   1   4     1606.31     1779.13     36.50 o 
   0   1   4     1886.02     1746.11     32.77 o 
   1   1   4     4221.31     3981.30     65.73 o 
   2   1   4     3221.03     3384.19     65.27 o 
   3   1   4       23.52       74.14     13.07 o 
   4   1   4     2558.00     2131.48     46.08 o 
   5   1   4     3410.86     2837.27     90.37 o 
   6   1   4      685.90     1097.47    108.85 o 
   7   1   4     1563.11     1597.95     52.26 o 
   8   1   4      331.68      463.39     31.20 o 
   9   1   4        2.68       -9.92     20.21 o 
  10   1   4      126.81      217.57     34.46 o 
  11   1   4      391.89      507.19     77.26 o 
  12   1   4      233.18      189.71     53.40 o 
 -12   2   4       12.26       71.43     37.48 o 
 -11   2   4       42.27       55.96     30.95 o 
 -10   2   4       19.70       17.04     27.23 o 
  -9   2   4      204.87      208.51     43.24 o 
  -8   2   4        0.48      -12.72     17.69 o 
  -7   2   4      211.52      256.77     22.81 o 
  -6   2   4       19.00       18.12     11.24 o 
  -5   2   4      174.10      188.26     16.57 o 
  -4   2   4     1347.87     1329.92     34.57 o 
  -3   2   4      803.65      878.10     25.45 o 
  -2   2   4       65.43      153.99     10.18 o 
  -1   2   4      317.43      357.06     13.81 o 
   0   2   4      264.61      321.23     11.75 o 
   1   2   4      108.95      157.93     10.79 o 
   2   2   4      712.76      718.86     24.49 o 
   3   2   4      485.62      532.06     23.57 o 
   4   2   4      373.35      511.27     24.06 o 
   5   2   4       34.99       44.30     17.48 o 
   6   2   4        1.41       12.33     15.40 o 
   7   2   4      208.76      248.84     23.69 o 
   8   2   4       60.00       60.45     20.75 o 
   9   2   4      143.32      173.52     30.95 o 
  10   2   4       80.63      102.73     31.77 o 
  11   2   4       53.21       66.30     43.21 o 
  12   2   4       21.56       45.29     45.80 o 
 -12   3   4       45.23       66.99     38.72 o 
 -11   3   4        2.52       73.80     54.20 o 
 -10   3   4       83.83       84.22     30.50 o 
  -9   3   4       27.46       32.89     25.60 o 
  -8   3   4      516.33      610.30     33.27 o 
  -7   3   4     1375.06     1437.06     55.37 o 
  -6   3   4     3217.47     2835.27     63.14 o 
  -5   3   4      365.41      644.06     23.70 o 
  -4   3   4      347.48      707.47     23.72 o 
  -3   3   4     1078.29      953.11     27.10 o 
  -2   3   4     4433.14     3968.79     71.98 o 
  -1   3   4      259.87      598.42     35.17 o 
   0   3   4     4298.51     4236.22     70.70 o 
   1   3   4     3263.59     2973.42     58.99 o 
   2   3   4     2347.95     2609.66     53.62 o 
   3   3   4        6.42      115.12     25.30 o 
   4   3   4     3200.83     2868.24     60.82 o 
   5   3   4     3193.27     2763.91     77.60 o 
   6   3   4      690.59      960.41     66.07 o 
   7   3   4      556.71      632.43     31.57 o 
   8   3   4      630.78      617.48     33.16 o 
   9   3   4       79.48       64.29     27.76 o 
  10   3   4       88.30      115.65     43.30 o 
  11   3   4      209.04      298.37     41.79 o 
  12   3   4      246.25      253.40     55.37 o 
 -12   4   4       40.38       42.42     34.22 o 
 -11   4   4        0.13       28.25     30.98 o 
 -10   4   4     1078.56      939.70     54.56 o 
  -9   4   4     3140.58     2614.39     91.28 o 
  -8   4   4     4010.28     3540.84     91.77 o 
  -7   4   4     3779.73     3411.70     88.53 o 
  -6   4   4      852.94     1608.61     60.89 o 
  -3   4   4     4315.78     4223.86     84.78 o 
  -2   4   4     8675.45     7665.96    131.82 o 
  -1   4   4    15438.24    13533.93    226.82 o 
   0   4   4    10611.06    10590.97    178.88 o 
   1   4   4     1126.09     1878.23     73.23 o 
   2   4   4     1356.08     1874.47    106.02 o 
   3   4   4       66.16      542.17    130.30 o 
   4   4   4     1665.80     1356.00     44.28 o 
   5   4   4     4731.36     4746.64     96.91 o 
   6   4   4     7114.77     6699.58    194.73 o 
   7   4   4     1903.61     2053.51     58.71 o 
   8   4   4      298.84      443.94     61.11 o 
   9   4   4      190.03      280.20     58.81 o 
  10   4   4       30.14      167.68     71.32 o 
  11   4   4      109.58      111.71     35.45 o 
  12   4   4      150.86      228.92     56.31 o 
 -12   5   4      132.64      143.38     39.54 o 
 -11   5   4      107.80      172.94     37.59 o 
 -10   5   4       79.46      112.21     26.51 o 
  -9   5   4        2.47       38.63     28.54 o 
  -8   5   4      536.97      553.64     33.27 o 
  -7   5   4     1278.74     1178.31     44.34 o 
  -6   5   4     1643.25     1507.59     48.26 o 
  -5   5   4      406.57      464.87     25.28 o 
  -4   5   4      395.99      400.39     27.13 o 
  -3   5   4       10.34       63.15     11.33 o 
  -2   5   4       16.79       70.49      9.33 o 
  -1   5   4       19.57      154.89     12.01 o 
   0   5   4      127.31      105.16      9.31 o 
   1   5   4     1007.43      996.52     23.12 o 
   2   5   4      249.56      276.48     18.36 o 
   3   5   4      350.75      360.83     17.91 o 
   4   5   4      328.61      331.25     17.97 o 
   5   5   4      698.93      622.30     24.32 o 
   6   5   4      135.81      345.18     56.08 o 
   7   5   4     1004.95     1087.31     50.00 o 
   8   5   4      140.85      195.85     30.61 o 
   9   5   4      200.19      272.20     52.20 o 
  10   5   4       98.00      141.10     34.50 o 
  11   5   4      518.31      606.52     50.99 o 
  12   5   4      100.93      117.90     48.84 o 
 -12   6   4      158.45      204.53     44.82 o 
 -11   6   4      229.36      237.05     41.99 o 
 -10   6   4       77.93       84.59     25.17 o 
  -9   6   4      515.36      548.54     57.43 o 
  -8   6   4       33.09       68.33     21.22 o 
  -7   6   4      387.31      381.67     28.15 o 
  -6   6   4      632.24      566.54     31.23 o 
  -5   6   4     2734.34     2366.16     64.11 o 
  -4   6   4     4389.15     4158.77     85.28 o 
  -3   6   4      925.30     1259.42     33.89 o 
  -1   6   4      602.82      706.64     20.26 o 
   0   6   4      313.74      347.77     14.80 o 
   1   6   4     1279.53     1176.03     27.82 o 
   2   6   4     4920.71     4695.66    105.65 o 
   3   6   4     3479.05     3262.77     66.79 o 
   4   6   4      897.40     1249.40     44.60 o 
   6   6   4        3.08       73.20     28.66 o 
   7   6   4      205.99      246.90     34.82 o 
   8   6   4        8.74       24.68     26.07 o 
   9   6   4      508.03      688.27     47.77 o 
  10   6   4      406.82      516.74     69.54 o 
  11   6   4      248.40      250.23     43.72 o 
  12   6   4       52.50      118.22     49.56 o 
 -11   7   4       23.70       81.71     29.05 o 
 -10   7   4      114.56      138.43     28.37 o 
  -9   7   4      172.54      168.55     25.91 o 
  -8   7   4       67.82      123.89     28.42 o 
  -7   7   4     1025.35      952.20     40.36 o 
  -6   7   4     2060.82     1767.99     60.27 o 
  -5   7   4      199.73      265.90     21.91 o 
  -4   7   4     1391.88     1540.17     48.84 o 
  -3   7   4     1975.61     1900.10     65.91 o 
  -2   7   4     1865.14     1550.24     38.89 o 
  -1   7   4      161.51      404.55     16.57 o 
   0   7   4     1854.71     1866.53     39.68 o 
   1   7   4     2703.48     2458.00     50.81 o 
   2   7   4     1285.70     1151.76     33.77 o 
   3   7   4      515.15      705.49     33.30 o 
   4   7   4     2557.14     2568.73     63.96 o 
   5   7   4      786.63      693.69     26.93 o 
   6   7   4      147.10      206.18     35.98 o 
   7   7   4       87.65      133.01     21.77 o 
   8   7   4      236.29      265.00     35.19 o 
   9   7   4      137.39      175.84     47.97 o 
  10   7   4       14.73       53.92     34.91 o 
  11   7   4       81.98      169.41     39.58 o 
 -11   8   4        1.39       33.47     29.38 o 
 -10   8   4      638.05      610.41     40.10 o 
  -9   8   4     1731.17     1508.49     56.58 o 
  -8   8   4     1680.54     1496.23     65.60 o 
  -7   8   4     1355.04     1230.19     47.26 o 
  -6   8   4      294.96      459.38     30.53 o 
  -3   8   4      741.53      665.37     25.46 o 
  -2   8   4     6134.63     5358.01    106.48 o 
  -1   8   4     7802.17     7238.13    127.20 o 
   0   8   4     5159.71     5295.00     96.03 o 
   1   8   4     1344.91     1681.33     49.13 o 
   2   8   4      137.01      625.00    221.39 o 
   3   8   4      238.63      364.84     20.94 o 
   4   8   4     1735.64     1568.39     56.40 o 
   5   8   4     1785.57     1653.29     58.96 o 
   6   8   4     1583.68     1658.51     61.15 o 
   7   8   4     1487.51     1364.43     47.10 o 
   8   8   4      523.01      657.89     91.20 o 
   9   8   4       62.76      261.73     55.44 o 
  10   8   4       55.58      116.36     74.49 o 
  11   8   4       51.26       13.25     41.49 o 
 -11   9   4      210.77      208.53     34.54 o 
 -10   9   4      415.49      412.24     36.96 o 
  -9   9   4      158.61      209.19     30.09 o 
  -8   9   4      121.34      233.24     35.88 o 
  -7   9   4       43.47       61.62     21.70 o 
  -6   9   4        0.50       13.80     18.85 o 
  -5   9   4      413.85      418.64     28.18 o 
  -4   9   4     2280.52     2032.25     59.30 o 
  -3   9   4      707.94      635.78     64.51 o 
  -2   9   4      446.93      406.83     24.30 o 
  -1   9   4        0.17       73.44     13.41 o 
   0   9   4      199.39      254.42     15.35 o 
   1   9   4      605.09      621.12     25.92 o 
   2   9   4      199.34      272.40     22.91 o 
   3   9   4       33.56       95.27     16.35 o 
   4   9   4      523.61      678.79     28.67 o 
   5   9   4       18.50       39.87     20.18 o 
   6   9   4      223.70      167.00     24.07 o 
   7   9   4      300.31      323.55     29.69 o 
   8   9   4      675.59      705.38     49.70 o 
   9   9   4      562.72      567.95     49.52 o 
  10   9   4      112.67      197.57     41.84 o 
  11   9   4      262.96      215.67     56.50 o 
 -11  10   4      288.62      325.66     39.14 o 
 -10  10   4       43.37       93.92     29.21 o 
  -9  10   4       98.12      128.61     34.91 o 
  -8  10   4       40.98      102.59     26.08 o 
  -7  10   4      108.89       39.71     21.79 o 
  -6  10   4     1522.27     1279.21     47.69 o 
  -5  10   4     3832.65     3463.93    135.89 o 
  -4  10   4     3411.75     3298.34     85.39 o 
  -3  10   4      528.03      763.35     42.40 o 
  -1  10   4      387.12      524.52     20.77 o 
   0  10   4       58.94       60.13     12.24 o 
   1  10   4     2404.91     2215.36     81.22 o 
   2  10   4     3581.87     3282.62    162.20 o 
   3  10   4     3396.16     3060.37     98.53 o 
   4  10   4      864.45     1146.29     46.10 o 
   5  10   4        9.90      172.96     47.28 o 
   6  10   4       29.84      190.45     57.12 o 
   7  10   4        1.70      -16.15     24.76 o 
   8  10   4      313.63      296.48     39.99 o 
   9  10   4      423.16      493.40     48.38 o 
  10  10   4      360.23      455.79     49.20 o 
  11  10   4      166.52      164.01     49.20 o 
 -10  11   4      127.34      142.21     33.03 o 
  -9  11   4      219.22      214.57     31.64 o 
  -8  11   4       22.72       47.89     46.33 o 
  -7  11   4      235.82      201.42     35.46 o 
  -6  11   4      330.75      349.61     30.71 o 
  -5  11   4      136.50      186.69     32.59 o 
  -4  11   4      385.69      416.68     37.68 o 
  -3  11   4     2040.37     1879.62     57.65 o 
  -2  11   4     1079.41      950.60     64.52 o 
  -1  11   4       53.85      174.32     19.47 o 
   0  11   4       71.78       67.03     13.73 o 
   1  11   4     1372.29     1236.21     44.60 o 
   2  11   4      928.79      885.55     33.33 o 
   3  11   4       42.42      285.46     33.44 o 
   4  11   4      557.14      591.29     35.63 o 
   5  11   4      514.09      512.67     35.39 o 
   6  11   4      284.24      209.84     29.67 o 
   7  11   4       12.58        7.21     25.69 o 
   8  11   4      274.58      367.23     37.71 o 
   9  11   4      130.90      127.06     44.43 o 
  10  11   4        3.81       30.73     54.20 o 
 -10  12   4      216.09      222.63     35.93 o 
  -9  12   4      217.15      210.26     33.74 o 
  -8  12   4      208.20      158.69     30.57 o 
  -7  12   4      205.70      195.82     29.54 o 
  -6  12   4      141.42      203.44     31.10 o 
  -5  12   4      399.62      381.60     31.13 o 
  -4  12   4      290.73      295.18     26.97 o 
  -3  12   4       94.23      160.81     22.50 o 
  -2  12   4      690.58      636.42     32.34 o 
  -1  12   4     1319.19     1277.96     39.11 o 
   0  12   4     1080.72     1151.67     33.06 o 
   1  12   4      456.60      514.98     26.90 o 
   2  12   4      331.33      349.84     24.75 o 
   3  12   4      759.67      715.38     31.69 o 
   4  12   4      493.59      594.88     37.74 o 
   5  12   4      197.81      202.49     29.79 o 
   6  12   4      435.68      477.33     37.11 o 
   7  12   4      502.72      523.68     46.43 o 
   8  12   4       84.23       46.12     30.16 o 
   9  12   4       61.21       77.25     41.17 o 
  10  12   4       54.72       71.61     47.21 o 
  -9  13   4      132.37      172.15     34.34 o 
  -8  13   4       11.27       70.13     31.85 o 
  -7  13   4       24.33       55.38     25.85 o 
  -6  13   4       68.75       58.81     29.35 o 
  -5  13   4      301.54      269.12     29.91 o 
  -4  13   4     1432.72     1219.14     47.60 o 
  -3  13   4      594.43      553.83     33.71 o 
  -2  13   4      759.30      682.81     35.44 o 
  -1  13   4        0.03      138.73     28.35 o 
   0  13   4      829.94      839.91     33.58 o 
   1  13   4     1441.92     1364.40     42.95 o 
   2  13   4       45.09       92.94     20.60 o 
   3  13   4        3.77       43.24     22.95 o 
   4  13   4      277.51      321.09     32.51 o 
   5  13   4      120.04      166.24     28.59 o 
   6  13   4       24.43       13.52     26.69 o 
   7  13   4      272.22      238.77     34.86 o 
   8  13   4      651.79      608.92     46.63 o 
   9  13   4      417.93      436.75     58.26 o 
  -9  14   4        1.34       35.35     32.81 o 
  -8  14   4        5.79       42.83     35.29 o 
  -7  14   4       76.69       62.36     29.28 o 
  -6  14   4      794.51      726.69     55.77 o 
  -5  14   4     1346.23     1337.80     98.59 o 
  -4  14   4     1964.03     1955.37     64.49 o 
  -3  14   4      644.49      746.00     39.31 o 
  -2  14   4      106.11      189.73     26.08 o 
  -1  14   4        5.72      108.38     33.97 o 
   0  14   4      430.58      491.60     40.31 o 
   1  14   4      924.76      884.22     36.71 o 
   2  14   4      901.22      927.82     37.34 o 
   3  14   4     2250.64     2099.62    214.48 o 
   4  14   4     1181.53     1237.86     53.44 o 
   5  14   4      198.58      202.01     32.86 o 
   6  14   4       53.57      157.67     32.58 o 
   7  14   4       10.39      -31.51     28.50 o 
   8  14   4      391.46      408.15     46.76 o 
   9  14   4      249.36      317.04     69.76 o 
  -8  15   4        1.53       -6.80     29.44 o 
  -7  15   4       14.52       26.32     28.15 o 
  -6  15   4        6.82      -27.13     26.93 o 
  -5  15   4        2.23       -9.77     24.47 o 
  -4  15   4       69.82       76.64     25.65 o 
  -3  15   4      480.49      422.60     35.12 o 
  -2  15   4      356.94      365.24     31.67 o 
  -1  15   4       40.20       84.02     24.55 o 
   0  15   4      108.50      158.64     31.58 o 
   1  15   4      381.15      341.56     27.93 o 
   2  15   4      339.24      373.38     35.63 o 
   3  15   4       16.78       78.44     35.85 o 
   4  15   4       62.10       70.35     29.37 o 
   5  15   4      236.02      240.80     36.37 o 
   6  15   4       97.94       54.50     31.28 o 
   7  15   4        0.96        0.17     31.28 o 
   8  15   4      118.03       92.10     37.48 o 
  -7  16   4       72.86       61.13     32.61 o 
  -6  16   4       16.73      -27.98     28.10 o 
  -5  16   4       92.09       53.36     28.84 o 
  -4  16   4      314.72      312.13     41.99 o 
  -3  16   4      198.06      199.40     35.86 o 
  -2  16   4        3.49       -0.41     22.81 o 
  -1  16   4        0.59      -12.83     32.86 o 
   0  16   4       72.65       63.30     29.87 o 
   1  16   4       96.11       94.55     48.43 o 
   2  16   4      245.90      235.45     36.91 o 
   3  16   4      496.82      555.31     55.35 o 
   4  16   4      253.63      308.33     36.84 o 
   5  16   4       34.34       34.44     32.25 o 
   6  16   4       43.11       45.23     32.81 o 
   7  16   4        1.54      -11.40     32.16 o 
  -6  17   4        4.25      -41.09     30.34 o 
  -5  17   4       98.61      117.28     32.64 o 
  -4  17   4      272.47      220.89     34.04 o 
  -3  17   4       80.86       87.70     29.51 o 
  -2  17   4      318.65      289.19     41.94 o 
  -1  17   4       14.18       68.03     33.43 o 
   0  17   4      482.07      548.78     49.55 o 
   1  17   4      749.91      809.47     81.87 o 
   2  17   4       22.21       56.57     29.68 o 
   3  17   4        2.23       11.60     30.81 o 
   4  17   4       32.95       58.87     31.95 o 
   5  17   4      101.71      114.26     34.61 o 
   6  17   4        2.23        6.40     34.63 o 
  -5  18   4      524.44      592.34     91.24 o 
  -4  18   4      961.79      943.65     54.24 o 
  -3  18   4      304.04      243.78     35.06 o 
  -2  18   4       35.97        6.00     35.13 o 
  -1  18   4       64.27      119.92     58.81 o 
   0  18   4      282.33      298.65     66.88 o 
   1  18   4      235.70      309.03     65.73 o 
   2  18   4      458.76      543.11     76.10 o 
   3  18   4     1135.10     1089.20     56.52 o 
   4  18   4      488.45      511.66     58.91 o 
   5  18   4      101.76       93.05     37.50 o 
  -4  19   4       35.24        8.59     32.77 o 
  -3  19   4       25.51      -56.78     37.86 o 
  -2  19   4       63.14      120.60     44.43 o 
  -1  19   4       18.01       19.60     57.65 o 
   0  19   4       19.62      -21.91     51.89 o 
   1  19   4       46.51       78.41     59.96 o 
   2  19   4        0.21        5.77     61.11 o 
   3  19   4        0.09       17.72     42.38 o 
   4  19   4        1.88      -24.84     64.00 o 
  -1  20   4       55.00       55.35     57.65 o 
   0  20   4        6.86      -46.12     54.20 o 
   1  20   4        8.85      -17.30     62.27 o 
 -12   1   5        4.80       23.69     37.27 o 
 -11   1   5      141.11      219.35     39.95 o 
 -10   1   5       14.40      104.86     34.65 o 
  -9   1   5       10.50      183.00     33.40 o 
  -8   1   5     1557.40     1743.45     57.47 o 
  -7   1   5     3981.11     3901.18     85.08 o 
  -6   1   5     2256.61     2489.75     59.16 o 
  -5   1   5      510.91      466.54     21.85 o 
  -4   1   5      124.66      165.01     14.77 o 
  -3   1   5     1337.04     1393.32     36.55 o 
  -2   1   5      570.20      822.47     23.55 o 
  -1   1   5     4451.82     5546.64    108.81 o 
   0   1   5     8027.82     7847.68    126.51 o 
   1   1   5    11887.89    11054.46    195.54 o 
   2   1   5     3341.29     3074.29     74.55 o 
   3   1   5      454.15      606.83     32.62 o 
   4   1   5       43.33       64.08     17.55 o 
   5   1   5        4.13       74.34     18.67 o 
   6   1   5     1454.44     1600.69     54.92 o 
   7   1   5     1842.48     2152.36     63.51 o 
   8   1   5     1837.06     1826.69     59.44 o 
   9   1   5      945.09      743.39     41.21 o 
  10   1   5      372.11      284.82     46.48 o 
  11   1   5        6.39       68.62     80.72 o 
  12   1   5        0.68        5.33     52.47 o 
 -12   2   5      455.99      493.70     53.40 o 
 -11   2   5      280.85      368.76     45.46 o 
 -10   2   5        1.19        6.67     28.05 o 
  -9   2   5       39.28       50.10     29.75 o 
  -8   2   5       26.04       60.22     22.16 o 
  -7   2   5      458.34      855.88     37.94 o 
  -6   2   5     4090.60     4106.84     87.06 o 
  -5   2   5     5008.60     4339.18     90.18 o 
  -4   2   5     2951.52     2910.10     64.01 o 
  -3   2   5       82.28      320.97     17.50 o 
  -2   2   5     4579.09     4568.21     91.11 o 
  -1   2   5     6048.07     5367.43     95.60 o 
   0   2   5     3298.17     3435.90     68.45 o 
   1   2   5      556.66     1023.38     34.06 o 
   2   2   5     4983.26     5014.96    112.83 o 
   3   2   5     1870.09     1775.53     50.51 o 
   4   2   5      140.07      671.07    180.46 o 
   5   2   5     1184.12     1493.02    103.52 o 
   6   2   5     4337.02     4157.52    101.12 o 
   7   2   5     3483.63     2953.37     86.05 o 
   8   2   5      281.28      181.02     26.52 o 
   9   2   5       16.36       14.36     30.49 o 
  10   2   5       42.93       -6.22     30.62 o 
  11   2   5       69.46      212.16     65.73 o 
  12   2   5       73.68      211.15     59.25 o 
 -11   3   5        1.49       50.68     34.13 o 
 -10   3   5        5.00      140.50     34.95 o 
  -9   3   5      257.12      371.66     32.43 o 
  -8   3   5     1762.01     1762.07     64.45 o 
  -7   3   5     1578.94     1426.61     76.32 o 
  -6   3   5     1218.51     1310.82     61.91 o 
  -5   3   5      819.84      777.62     28.74 o 
  -4   3   5      699.03      762.34     29.17 o 
  -3   3   5        0.35       77.68     12.29 o 
  -2   3   5      538.34      940.63     37.85 o 
  -1   3   5     3233.67     3980.35     78.17 o 
   0   3   5     5746.17     5597.25    105.06 o 
   1   3   5     7753.98     7236.81    132.62 o 
   2   3   5     5073.47     4853.35    126.73 o 
   3   3   5      553.64      512.33     27.01 o 
   4   3   5      496.00      499.74     27.09 o 
   5   3   5      467.17      452.39     28.87 o 
   6   3   5     1406.49     1450.05     48.59 o 
   7   3   5      661.18      817.55     38.90 o 
   8   3   5     2248.28     2018.51     63.15 o 
   9   3   5      919.62      782.39     92.55 o 
  10   3   5      709.82      745.80     53.96 o 
  11   3   5      124.31       97.76     39.10 o 
 -11   4   5        2.46      -45.58     31.38 o 
 -10   4   5       54.33       68.66     33.01 o 
  -9   4   5      337.29      376.33     32.32 o 
  -8   4   5      818.19      768.48     39.94 o 
  -7   4   5      333.47      413.68     29.94 o 
  -6   4   5      598.99      579.75     31.72 o 
  -5   4   5      796.56      729.27     28.00 o 
  -4   4   5      147.07      162.63     15.72 o 
  -3   4   5        4.55      164.05     16.31 o 
  -2   4   5     1158.27     1339.33     35.60 o 
  -1   4   5      993.91      866.07     23.82 o 
   0   4   5      910.97      958.09     30.46 o 
   1   4   5       23.96      116.54     18.11 o 
   2   4   5     1997.93     1959.47     45.09 o 
   3   4   5     1259.65     1160.04     39.50 o 
   4   4   5      244.91      249.64     22.39 o 
   5   4   5       55.92       99.31     22.14 o 
   6   4   5        3.89       70.93     20.15 o 
   7   4   5      130.37      223.52     37.61 o 
   8   4   5        3.72      125.65     36.95 o 
   9   4   5      148.15      211.02     42.67 o 
  10   4   5      194.20      233.02     39.38 o 
  11   4   5       28.15       47.06     38.48 o 
 -11   5   5      370.33      436.45     48.74 o 
 -10   5   5        4.34      -16.14     32.61 o 
  -9   5   5       44.78       79.03     25.28 o 
  -8   5   5      858.20      933.61     47.47 o 
  -7   5   5     2865.02     3093.68     83.93 o 
  -6   5   5     1247.84     1446.01     53.82 o 
  -5   5   5      174.98      332.49     25.35 o 
  -4   5   5      707.73      891.36     30.37 o 
  -3   5   5     1574.12     1501.59     39.45 o 
  -2   5   5       74.82      148.57     14.18 o 
  -1   5   5     4500.06     4384.03     81.00 o 
   0   5   5     7254.51     7675.95    153.80 o 
   1   5   5     2997.20     3309.88     68.02 o 
   2   5   5      873.96      790.00     33.45 o 
   3   5   5      138.03      262.60     19.81 o 
   4   5   5      365.54      478.92     31.23 o 
   5   5   5     1400.73     1336.06     45.32 o 
   6   5   5      626.26      750.33     36.50 o 
   7   5   5     3141.36     3160.28     83.28 o 
   8   5   5      813.09      871.73     48.53 o 
   9   5   5      411.13      405.99     42.60 o 
  10   5   5       45.63       47.71     34.64 o 
  11   5   5       77.49      187.50     42.11 o 
 -11   6   5      174.41      239.76     43.83 o 
 -10   6   5       19.33        6.36     27.45 o 
  -9   6   5       92.55       70.72     25.25 o 
  -8   6   5        6.01       59.71     22.37 o 
  -7   6   5      403.95      715.85     37.94 o 
  -6   6   5     1420.22     1413.64     49.40 o 
  -5   6   5     2156.65     1816.68     55.96 o 
  -4   6   5     2078.65     1885.50     47.53 o 
  -3   6   5        0.09      127.10     15.06 o 
  -2   6   5     1741.90     1610.18     41.22 o 
  -1   6   5     1790.72     1552.18     35.85 o 
   0   6   5     2353.63     2509.45     59.49 o 
   1   6   5        5.67      179.92     31.26 o 
   2   6   5     1204.62     1239.90     34.48 o 
   3   6   5     1130.36     1021.86     43.15 o 
   4   6   5      223.97      381.82     30.40 o 
   5   6   5      300.36      379.04     40.93 o 
   6   6   5     1905.91     1622.46     52.95 o 
   7   6   5     3048.73     2762.91    170.70 o 
   8   6   5      475.35      443.94     43.23 o 
   9   6   5       34.07       79.38     33.94 o 
  10   6   5        1.67       -4.07     33.47 o 
  11   6   5        9.13       58.57     36.59 o 
 -11   7   5       80.54       66.09     30.15 o 
 -10   7   5      271.90      335.96     41.95 o 
  -9   7   5      428.40      460.93     37.27 o 
  -8   7   5      603.86      657.97     38.60 o 
  -7   7   5      548.71      596.84     51.80 o 
  -6   7   5      794.00      843.80     37.87 o 
  -5   7   5      220.91      369.71     27.76 o 
  -4   7   5      912.52     1009.06     38.41 o 
  -3   7   5     2353.68     2047.60     50.11 o 
  -2   7   5     1809.76     1735.42     69.57 o 
  -1   7   5     2364.75     2300.28     63.91 o 
   0   7   5     4279.57     4063.20     88.38 o 
   1   7   5     1567.92     1691.84     45.61 o 
   2   7   5     2657.04     2697.94     73.56 o 
   3   7   5     1941.65     2066.39     57.66 o 
   4   7   5     1192.39     1146.12     35.18 o 
   5   7   5     1168.08     1053.66     40.87 o 
   6   7   5     1800.60     1669.90     62.25 o 
   7   7   5      573.67      606.75     47.35 o 
   8   7   5     1039.11      969.14     54.66 o 
   9   7   5      516.66      519.14     49.36 o 
  10   7   5      438.62      452.96     48.78 o 
  11   7   5      188.91      227.55     45.97 o 
 -10   8   5      271.11      331.77     36.66 o 
  -9   8   5      577.02      704.83     61.11 o 
  -8   8   5      762.94      760.20     42.01 o 
  -7   8   5      145.03      212.01     27.27 o 
  -6   8   5      510.45      487.37     32.27 o 
  -5   8   5      381.12      364.25     27.93 o 
  -4   8   5       93.90      225.08     29.30 o 
  -3   8   5        2.54      166.72     17.35 o 
  -2   8   5     1535.53     1494.57     45.10 o 
  -1   8   5     2244.26     2050.82     59.62 o 
   0   8   5      785.57      809.25     29.35 o 
   1   8   5      385.73      456.06     31.12 o 
   2   8   5     1840.74     1806.70     48.99 o 
   3   8   5     1454.41     1446.31     47.60 o 
   4   8   5      789.66      737.55     29.20 o 
   5   8   5       26.12       32.87     18.96 o 
   6   8   5      285.53      300.00     36.70 o 
   7   8   5      150.72      194.37     35.99 o 
   8   8   5       22.85      136.98     36.70 o 
   9   8   5      203.38      252.79     67.07 o 
  10   8   5      512.46      431.36     50.16 o 
 -10   9   5       16.34       38.53     30.81 o 
  -9   9   5       56.29       72.06     36.28 o 
  -8   9   5      290.42      301.92     32.47 o 
  -7   9   5      868.91      926.66     43.66 o 
  -6   9   5      451.78      604.83     35.06 o 
  -5   9   5       33.03      180.12     32.40 o 
  -4   9   5      684.85      778.95     36.32 o 
  -3   9   5      943.43      822.32     36.46 o 
  -2   9   5       45.00      113.67     15.88 o 
  -1   9   5     1611.00     1353.34     46.12 o 
   0   9   5     2344.13     2666.31     63.94 o 
   1   9   5      377.53      513.94     25.99 o 
   2   9   5      281.80      327.81     27.13 o 
   3   9   5       97.61      172.76     19.34 o 
   4   9   5      864.64      911.48     34.63 o 
   5   9   5     1291.30     1326.85     45.86 o 
   6   9   5      102.13      145.33     35.59 o 
   7   9   5      855.61      936.41    105.48 o 
   8   9   5      245.65      307.52     41.48 o 
   9   9   5      132.24      155.27     40.05 o 
  10   9   5        8.94       28.20     39.53 o 
 -10  10   5       57.91       97.90     33.01 o 
  -9  10   5       34.39        1.83     26.20 o 
  -8  10   5        0.50       14.27     26.58 o 
  -7  10   5       61.09      120.41     26.34 o 
  -6  10   5      548.67      489.29     34.31 o 
  -5  10   5     1015.74      852.57     40.34 o 
  -4  10   5      303.69      308.70     26.44 o 
  -3  10   5       14.93       25.78     17.41 o 
  -2  10   5      225.06      240.56     19.63 o 
  -1  10   5      372.39      320.21     24.95 o 
   0  10   5     1179.32     1322.71     46.56 o 
   1  10   5        2.03       21.58     15.70 o 
   2  10   5      490.51      472.12     26.79 o 
   3  10   5      290.95      287.99     23.69 o 
   4  10   5       45.53       76.35     19.72 o 
   5  10   5      203.83      232.68     29.57 o 
   6  10   5      306.70      284.42     43.83 o 
   7  10   5      977.82      828.21     56.01 o 
   8  10   5      316.29      351.39     45.21 o 
   9  10   5       67.32       53.58     37.74 o 
  10  10   5        0.12        5.98     38.76 o 
  -9  11   5      268.79      215.96     35.71 o 
  -8  11   5       78.13       76.89     35.85 o 
  -7  11   5      167.85      151.24     29.05 o 
  -6  11   5      432.97      565.43     37.68 o 
  -5  11   5      135.09      262.74     28.15 o 
  -4  11   5      772.18      822.41     39.25 o 
  -3  11   5     2871.21     2540.40     71.53 o 
  -2  11   5     2044.91     1829.38     71.63 o 
  -1  11   5     1380.78     1276.49     47.03 o 
   0  11   5     1938.87     1900.62     60.03 o 
   1  11   5       83.09      217.37     30.85 o 
   2  11   5      811.88      851.53     34.40 o 
   3  11   5     1586.36     1805.01     52.53 o 
   4  11   5     1538.32     1460.21     55.41 o 
   5  11   5     1264.39     1098.00     67.07 o 
   6  11   5     1378.23     1187.42    126.84 o 
   7  11   5      412.57      393.94     50.92 o 
   8  11   5      207.54      190.06     47.65 o 
   9  11   5      159.23      142.05     48.51 o 
  -9  12   5      415.07      472.05     43.03 o 
  -8  12   5      552.44      506.82     50.55 o 
  -7  12   5       68.63       53.14     27.43 o 
  -6  12   5      246.50      210.87     29.16 o 
  -5  12   5      215.99      170.22     26.37 o 
  -4  12   5       14.92       37.88     21.88 o 
  -3  12   5      117.52      207.59     25.93 o 
  -2  12   5      675.40      763.17     69.19 o 
  -1  12   5     1522.65     1583.63     97.44 o 
   0  12   5      469.66      501.48     32.58 o 
   1  12   5      577.21      584.88     30.62 o 
   2  12   5     1555.04     1405.79     48.77 o 
   3  12   5      921.85     1010.40     39.37 o 
   4  12   5      127.62      194.26     39.11 o 
   5  12   5       29.81       19.45     26.62 o 
   6  12   5      174.69      176.93     44.82 o 
   7  12   5        7.16       27.71     40.30 o 
   8  12   5       53.71       49.22     73.22 o 
   9  12   5      183.47      155.83     49.66 o 
  -8  13   5       74.17       60.87     31.61 o 
  -7  13   5      204.32      256.93     40.30 o 
  -6  13   5      186.75      242.99     52.26 o 
  -5  13   5        0.24       33.88     25.47 o 
  -4  13   5      512.93      658.34     59.54 o 
  -3  13   5      632.37      610.71     93.40 o 
  -2  13   5      208.86      249.91     35.76 o 
  -1  13   5      181.11      195.13     32.14 o 
   0  13   5      365.88      455.64     40.81 o 
   1  13   5      127.46      194.56     45.73 o 
   2  13   5       10.90       23.05     19.68 o 
   3  13   5      369.97      440.01     39.79 o 
   4  13   5      961.72      921.63     61.97 o 
   5  13   5      221.46      332.94     38.94 o 
   6  13   5        8.87        0.41     28.61 o 
   7  13   5        2.96      -25.42     37.91 o 
   8  13   5       28.60       59.12     45.25 o 
  -8  14   5       17.34      -37.37     28.43 o 
  -7  14   5       17.66      -28.23     31.58 o 
  -6  14   5       53.81       11.62     25.81 o 
  -5  14   5       74.06       27.74     24.92 o 
  -4  14   5        1.30      -34.41     27.77 o 
  -3  14   5        4.18       -7.82     25.94 o 
  -2  14   5        2.19       17.51     31.13 o 
  -1  14   5       72.29       47.15     28.40 o 
   0  14   5       96.90      125.03     32.95 o 
   1  14   5       42.78       47.30     24.15 o 
   2  14   5       34.75       37.00     21.67 o 
   3  14   5        0.63       10.67     26.11 o 
   4  14   5        6.28        8.85     35.73 o 
   5  14   5       23.15       19.09     28.65 o 
   6  14   5       26.20       53.44     32.23 o 
   7  14   5      132.16       58.34     44.39 o 
   8  14   5       47.76      -11.34     42.80 o 
  -7  15   5        0.70      -23.90     29.28 o 
  -6  15   5       30.15       44.97     35.88 o 
  -5  15   5      232.40      319.63     38.27 o 
  -4  15   5     1054.95     1049.01     63.00 o 
  -3  15   5     1337.22     1235.06     65.23 o 
  -2  15   5     1036.87      990.74     57.89 o 
  -1  15   5      505.13      526.50     47.69 o 
   0  15   5      219.55      304.78     40.67 o 
   1  15   5        0.72       60.95     25.05 o 
   2  15   5      417.84      492.73     39.72 o 
   3  15   5     1308.99     1482.58    113.95 o 
   4  15   5     1208.64     1237.54     76.04 o 
   5  15   5      521.16      515.65     45.07 o 
   6  15   5      301.38      298.59     48.36 o 
   7  15   5       69.64       47.85     48.92 o 
  -6  16   5       16.66       -1.03     28.93 o 
  -5  16   5       94.73      106.53     43.82 o 
  -4  16   5       50.85       73.45     38.30 o 
  -3  16   5       88.59       70.61     34.81 o 
  -2  16   5      354.04      335.06     43.24 o 
  -1  16   5      510.72      519.94     76.68 o 
   0  16   5      154.98      180.72     36.93 o 
   1  16   5      173.55      195.40     39.49 o 
   2  16   5      585.19      635.84     66.88 o 
   3  16   5      353.46      471.59     43.14 o 
   4  16   5        8.19       22.97     32.78 o 
   5  16   5        0.93       27.02     49.58 o 
   6  16   5       12.04      -43.18     32.20 o 
  -5  17   5       39.78      -55.63     42.66 o 
  -4  17   5      123.88       87.64     49.58 o 
  -3  17   5      149.02      175.75     43.19 o 
  -2  17   5      205.00      245.12     41.94 o 
  -1  17   5        0.73      -49.25     32.83 o 
   0  17   5        6.42      -10.61     30.70 o 
   1  17   5        3.10        4.61     48.43 o 
   2  17   5       78.44      115.31     55.35 o 
   3  17   5      148.29      171.81     37.49 o 
   4  17   5      342.84      311.46     42.06 o 
   5  17   5      124.70      156.71     51.77 o 
  -4  18   5       22.51      -18.43     38.72 o 
  -3  18   5        0.23       -4.61     53.04 o 
  -2  18   5       56.45       -0.32     35.03 o 
  -1  18   5       20.65      -12.34     35.17 o 
   0  18   5        5.32       42.66     57.65 o 
   1  18   5        9.98      -17.30     55.35 o 
   2  18   5       33.29       35.75     61.11 o 
   3  18   5       11.90       18.83     43.57 o 
   4  18   5        5.58      -39.99     35.68 o 
  -1  19   5       74.95       69.76     42.40 o 
   0  19   5       29.15       10.38     59.96 o 
   1  19   5       41.68       96.86     66.88 o 
 -11   0   6       81.20       78.41     58.81 o 
 -10   0   6        0.88      104.93     54.20 o 
  -8   0   6      216.28      470.46     61.11 o 
  -7   0   6     1182.49     1276.19     59.01 o 
  -6   0   6     2790.41     3099.90    107.81 o 
  -5   0   6     5630.56     5432.70    158.13 o 
  -4   0   6     3496.87     3467.69    107.17 o 
  -3   0   6      608.59     1052.55     47.36 o 
   0   0   6     8713.39     8913.51    269.29 o 
   1   0   6     9379.83     9292.46    426.07 o 
   2   0   6     6876.70     6318.77    314.80 o 
   3   0   6     6185.28     5572.02    364.38 o 
   4   0   6     2458.70     2530.94     98.57 o 
   6   0   6        2.35      300.96     58.81 o 
   7   0   6      424.84      499.69     51.66 o 
   8   0   6     1626.24     1257.16    133.18 o 
   9   0   6     1485.50     1388.53    181.61 o 
  10   0   6      961.63      797.94    104.93 o 
  11   0   6      205.44      166.05     80.72 o 
 -11   1   6      228.30      278.50     46.84 o 
 -10   1   6      436.60      426.33     47.21 o 
  -9   1   6      106.94      191.73     36.90 o 
  -8   1   6        1.57      112.40     39.78 o 
  -7   1   6      191.78      236.01     25.90 o 
  -6   1   6      277.42      292.45     22.14 o 
  -5   1   6      277.47      336.39     22.70 o 
  -4   1   6     1005.28     1054.74     34.47 o 
  -3   1   6     1216.03     1084.35     33.94 o 
  -2   1   6      644.77      625.24     26.32 o 
  -1   1   6       17.12       67.09     17.68 o 
   0   1   6     1294.34     1312.81     43.18 o 
   1   1   6      544.36      531.50     29.33 o 
   2   1   6      337.29      359.36     28.13 o 
   3   1   6        5.16      133.83     20.90 o 
   4   1   6      326.02      474.04     30.72 o 
   5   1   6       91.72      130.52     24.01 o 
   6   1   6       49.23      103.81     25.35 o 
   7   1   6      142.73      147.00     27.77 o 
   8   1   6      705.06      586.46     39.98 o 
   9   1   6      160.84      156.49     31.45 o 
  10   1   6       42.96      123.64     37.72 o 
  11   1   6        0.08       69.12     56.24 o 
 -11   2   6        0.43       -3.43     37.04 o 
 -10   2   6       23.30       45.94     36.22 o 
  -9   2   6      146.96      101.85     33.77 o 
  -8   2   6        5.24        2.24     22.58 o 
  -7   2   6        0.06       25.34     20.62 o 
  -6   2   6       29.05        4.58     15.99 o 
  -5   2   6        1.94        9.16     15.30 o 
  -4   2   6        3.01        6.71     13.89 o 
  -3   2   6       88.56       57.65     14.03 o 
  -2   2   6      304.23      270.82     22.81 o 
  -1   2   6       87.06      118.75     15.60 o 
   0   2   6      346.09      389.65     25.67 o 
   1   2   6      218.35      206.05     21.50 o 
   2   2   6        0.86       37.65     17.17 o 
   3   2   6        4.71       13.28     18.70 o 
   4   2   6       32.27       14.47     18.81 o 
   5   2   6      155.73      179.15     24.33 o 
   6   2   6       24.28       25.83     21.67 o 
   7   2   6      115.82       66.05     25.15 o 
   8   2   6       15.78       41.45     25.90 o 
   9   2   6       16.33       17.59     31.87 o 
  10   2   6       14.61       39.27     36.98 o 
  11   2   6       17.69       -1.00     48.39 o 
 -11   3   6      363.01      528.86     56.19 o 
 -10   3   6      456.15      506.42     49.28 o 
  -9   3   6        0.29       38.69     30.70 o 
  -8   3   6      167.54      370.14     31.97 o 
  -7   3   6      517.72      636.04     37.01 o 
  -6   3   6      314.28      267.25     25.91 o 
  -5   3   6      491.24      507.15     30.29 o 
  -4   3   6     1879.05     2043.12     51.69 o 
  -3   3   6     1528.67     1506.49     41.51 o 
  -2   3   6     1479.43     1345.84     45.25 o 
  -1   3   6      125.48      240.63     18.81 o 
   0   3   6     4537.09     4868.29    111.89 o 
   1   3   6      858.56      779.99     33.53 o 
   2   3   6      325.66      512.88     29.43 o 
   3   3   6      192.02      387.03     33.24 o 
   4   3   6     1065.58     1262.79     57.25 o 
   5   3   6      397.52      433.56     31.64 o 
   6   3   6       87.88      125.15     24.82 o 
   7   3   6      669.69      679.24     39.67 o 
   8   3   6      827.82      773.71     44.54 o 
   9   3   6      224.82      231.20     42.36 o 
  10   3   6        0.50       50.73     38.57 o 
  11   3   6        2.30      102.45     43.09 o 
 -10   4   6       46.39      193.88     42.75 o 
  -8   4   6       68.21      247.15     30.58 o 
  -7   4   6      642.37      710.67     39.44 o 
  -6   4   6     2333.35     2614.35     74.80 o 
  -5   4   6     4450.71     4279.56     92.60 o 
  -4   4   6     2769.05     2576.85     61.53 o 
  -3   4   6      677.70      977.87     32.98 o 
  -1   4   6      720.68     1323.75     44.76 o 
   0   4   6     3933.54     3879.04    104.72 o 
   1   4   6     6011.91     5892.35    132.07 o 
   2   4   6     7975.59     7415.16    162.38 o 
   3   4   6     4630.00     4337.39    104.00 o 
   4   4   6      831.82     1123.42     72.49 o 
   6   4   6      279.50      351.16     42.34 o 
   7   4   6      304.54      303.35     32.02 o 
   8   4   6     1122.03      840.01     61.56 o 
   9   4   6     1227.09     1165.45     84.18 o 
  10   4   6      593.70      626.80     55.22 o 
 -10   5   6      151.18      165.16     40.69 o 
  -9   5   6      381.46      418.43     37.47 o 
  -8   5   6      137.59      196.58     29.25 o 
  -7   5   6       12.35       14.28     21.89 o 
  -6   5   6       14.27       46.75     21.03 o 
  -5   5   6      171.49      173.21     23.67 o 
  -4   5   6      202.16      249.03     32.95 o 
  -3   5   6      365.16      322.88     25.37 o 
  -2   5   6       95.31       71.59     18.83 o 
  -1   5   6      199.73      245.82     22.56 o 
   0   5   6      152.67      163.22     17.91 o 
   1   5   6      329.10      359.97     34.95 o 
   2   5   6       39.21       51.67     18.90 o 
   3   5   6       28.85       84.17     21.89 o 
   4   5   6        5.89       31.52     20.58 o 
   5   5   6        0.06        5.46     20.52 o 
   6   5   6      144.94      208.43     28.01 o 
   7   5   6      108.01      122.29     26.64 o 
   8   5   6      181.24      144.91     38.12 o 
   9   5   6      114.64      133.68     39.33 o 
  10   5   6      125.91      130.50     43.24 o 
 -10   6   6       72.88       72.05     33.03 o 
  -9   6   6      634.25      647.71     43.62 o 
  -8   6   6      294.23      336.60     33.23 o 
  -7   6   6       84.65       90.81     28.20 o 
  -6   6   6        3.03       18.78     22.10 o 
  -5   6   6      134.05      293.41     27.38 o 
  -4   6   6       36.99       96.68     17.24 o 
  -3   6   6      968.40      836.21     37.23 o 
  -2   6   6     1868.69     1727.38     58.42 o 
  -1   6   6     1374.59     1245.05     44.51 o 
   0   6   6     1897.51     1895.08     50.37 o 
   1   6   6      258.64      358.06     28.40 o 
   2   6   6      203.15      486.60     41.31 o 
   3   6   6       16.69      153.96     29.63 o 
   4   6   6      592.94      610.50     35.20 o 
   5   6   6     1260.90     1345.43     76.39 o 
   6   6   6      366.49      368.14     32.53 o 
   7   6   6      589.80      519.46     46.27 o 
   8   6   6       78.02       96.94     35.50 o 
   9   6   6       25.00      148.14     41.98 o 
  10   6   6       12.52       13.33     39.70 o 
 -10   7   6      297.75      332.65     49.72 o 
  -9   7   6        7.84       20.01     26.78 o 
  -8   7   6      229.30      429.21     36.57 o 
  -7   7   6      877.79      982.51     46.22 o 
  -6   7   6      258.27      315.37     29.37 o 
  -5   7   6      264.31      280.73     27.44 o 
  -4   7   6     1717.26     1947.19     59.66 o 
  -3   7   6     1347.53     1381.79     48.92 o 
  -2   7   6     1011.80      872.78     38.27 o 
  -1   7   6      212.78      362.52     26.97 o 
   0   7   6     5042.52     5221.04    126.66 o 
   1   7   6     1576.88     1582.52     58.59 o 
   2   7   6       58.93      128.39     27.81 o 
   3   7   6     1019.69     1113.15     42.20 o 
   4   7   6      754.38      951.35     44.78 o 
   5   7   6      233.11      310.41     30.28 o 
   6   7   6       69.42      111.20     25.65 o 
   7   7   6      911.44     1004.51     63.56 o 
   8   7   6      559.70      705.24     62.13 o 
   9   7   6      147.95      102.46     40.96 o 
  10   7   6       81.97      148.98     45.13 o 
 -10   8   6       94.69       56.69     39.54 o 
  -9   8   6        2.21       38.50     30.58 o 
  -8   8   6       60.19      116.95     29.72 o 
  -7   8   6      280.36      363.90     52.02 o 
  -6   8   6      892.72      996.61     45.87 o 
  -5   8   6     1482.83     1327.63     55.54 o 
  -4   8   6     1484.23     1346.53     81.29 o 
  -3   8   6      732.47      740.49     45.25 o 
  -2   8   6      166.42      512.91     32.22 o 
  -1   8   6     1053.68     1058.74     41.87 o 
   0   8   6      931.95      930.34     38.94 o 
   1   8   6     1406.03     1446.21     44.31 o 
   2   8   6     3665.30     3517.97    230.44 o 
   3   8   6     1907.94     1921.89     77.93 o 
   4   8   6      239.67      429.60     41.63 o 
   5   8   6       24.64      141.64     45.44 o 
   6   8   6      837.01      760.75     51.08 o 
   7   8   6      189.16      193.17     56.67 o 
   8   8   6      503.87      484.99     51.34 o 
   9   8   6      402.03      450.27     50.95 o 
  10   8   6      125.62      210.33     48.66 o 
  -9   9   6      100.71       72.65     31.71 o 
  -8   9   6      218.53      178.84     31.44 o 
  -7   9   6      322.81      375.00     36.09 o 
  -6   9   6      333.68      360.63     32.09 o 
  -5   9   6       39.79       47.21     22.56 o 
  -4   9   6       31.75       52.47     26.91 o 
  -3   9   6        7.38       15.65     25.44 o 
  -2   9   6       10.77       -7.56     17.74 o 
  -1   9   6      135.57      146.55     22.91 o 
   0   9   6       95.80       95.82     21.48 o 
   1   9   6      101.92      134.07     20.23 o 
   2   9   6        0.83       18.42     17.38 o 
   3   9   6       49.44       76.45     24.50 o 
   4   9   6      484.58      410.56     34.10 o 
   5   9   6        3.30       24.42     25.77 o 
   6   9   6      161.66      221.12     37.16 o 
   7   9   6      159.36      195.16     39.00 o 
   8   9   6        0.64       44.00     37.62 o 
   9   9   6       58.23       89.90     41.68 o 
  -9  10   6      486.48      465.35     78.97 o 
  -8  10   6      516.81      584.21     43.43 o 
  -7  10   6      238.33      192.75     30.98 o 
  -6  10   6       26.48      267.75     31.45 o 
  -5  10   6      245.28      503.43     44.46 o 
  -4  10   6      151.86      207.66     31.83 o 
  -3  10   6     1391.62     1228.20     59.50 o 
  -2  10   6     3019.07     2789.79    101.47 o 
  -1  10   6     2995.28     2710.45     77.26 o 
   0  10   6     1123.85     1129.49     44.94 o 
   1  10   6       27.86      240.57     26.22 o 
   2  10   6       81.57      372.70     37.84 o 
   3  10   6        4.06       89.59     29.16 o 
   4  10   6      707.35      669.98     42.65 o 
   5  10   6     1748.11     1955.36    294.04 o 
   6  10   6     1313.05     1383.18    138.95 o 
   7  10   6      563.19      519.45     69.19 o 
   8  10   6       42.87      160.85     42.11 o 
   9  10   6        4.13       68.92     42.04 o 
  -8  11   6      132.63      115.87     33.03 o 
  -7  11   6      260.88      300.90     35.45 o 
  -6  11   6       50.71       68.95     25.72 o 
  -5  11   6        4.16       40.01     32.14 o 
  -4  11   6      358.84      426.53     40.67 o 
  -3  11   6      765.57      719.15     47.59 o 
  -2  11   6      166.03      109.77     28.22 o 
  -1  11   6      116.10      159.11     27.18 o 
   0  11   6     1034.32     1131.42     46.68 o 
   1  11   6      577.50      660.23     38.18 o 
   2  11   6       45.81       46.93     19.39 o 
   3  11   6      131.44      209.41     30.78 o 
   4  11   6       66.51      102.51     27.99 o 
   5  11   6      149.71      147.90     39.85 o 
   6  11   6        4.78       12.12     39.33 o 
   7  11   6      386.41      403.53     57.74 o 
   8  11   6      185.34      262.38     52.55 o 
  -8  12   6       99.66       72.93     32.78 o 
  -7  12   6      171.32      202.32     34.61 o 
  -6  12   6      176.73      234.68     31.64 o 
  -5  12   6      104.00       71.57     34.30 o 
  -4  12   6      198.21      202.67     52.47 o 
  -3  12   6      286.32      298.09     37.91 o 
  -2  12   6      282.29      250.09     36.22 o 
  -1  12   6      873.50      688.85     47.69 o 
   0  12   6      358.92      369.35     31.13 o 
   1  12   6      161.19      290.13     30.32 o 
   2  12   6      383.62      499.25     31.67 o 
   3  12   6      294.07      330.70     33.56 o 
   4  12   6      188.60      234.02     45.12 o 
   5  12   6       59.85       53.07     39.55 o 
   6  12   6      353.37      336.56     54.77 o 
   7  12   6      144.60      217.14     52.83 o 
   8  12   6      137.76      186.04     52.83 o 
  -7  13   6      562.99      455.55     42.29 o 
  -6  13   6      335.42      326.43     46.45 o 
  -5  13   6        0.71       24.04     31.32 o 
  -4  13   6      113.26      142.97     36.28 o 
  -3  13   6      183.55      187.77     36.28 o 
  -2  13   6       85.64       68.94     30.47 o 
  -1  13   6      135.70      169.46     34.59 o 
   0  13   6      390.62      392.24     33.38 o 
   1  13   6      269.41      308.39     33.85 o 
   2  13   6        1.32       36.39     24.68 o 
   3  13   6       61.52       64.29     27.85 o 
   4  13   6      605.03      673.78    123.96 o 
   5  13   6      153.84      221.79     51.31 o 
   6  13   6      100.88      104.43     48.47 o 
   7  13   6       16.67       58.62     45.20 o 
  -6  14   6       23.93       46.97     36.45 o 
  -5  14   6        3.35      108.56     38.67 o 
  -4  14   6      163.54      135.02     35.43 o 
  -3  14   6      976.73      838.81     58.43 o 
  -2  14   6     1962.68     1710.88    147.60 o 
  -1  14   6     1333.61     1380.26     68.26 o 
   0  14   6      234.19      256.04     39.11 o 
   1  14   6      114.20      192.45     30.76 o 
   2  14   6      108.33      254.16     33.52 o 
   3  14   6       76.05       91.83     31.71 o 
   4  14   6      254.18      252.60     45.12 o 
   5  14   6      836.94      857.29     67.54 o 
   6  14   6     1068.62     1027.48    106.08 o 
  -6  15   6       17.81        5.18     40.55 o 
  -5  15   6       17.28      -24.83     34.47 o 
  -4  15   6        5.87        7.15     32.29 o 
  -3  15   6       95.25      138.21     53.04 o 
  -2  15   6        8.24       33.38     34.13 o 
  -1  15   6        8.80      -17.87     32.61 o 
   0  15   6       52.90       54.20     34.65 o 
   1  15   6      123.83      138.86     35.76 o 
   2  15   6       30.38       15.98     34.30 o 
   3  15   6       13.82      -19.86     35.73 o 
   4  15   6        2.03       65.01     44.76 o 
   5  15   6       48.69       56.65     46.75 o 
   6  15   6       30.98       57.49     49.74 o 
  -5  16   6        0.13      -17.89     39.39 o 
  -4  16   6        1.02       -2.19     38.05 o 
  -3  16   6       23.67      -11.56     40.36 o 
  -2  16   6      153.57      125.43     38.72 o 
  -1  16   6      258.61      270.92     56.50 o 
   0  16   6      110.73       66.88     37.51 o 
   1  16   6       21.29       50.78     33.98 o 
   2  16   6        8.87        0.06     46.70 o 
   3  16   6        2.60      -32.61     44.39 o 
   4  16   6        2.18      -28.83     48.43 o 
  -3  17   6       67.41       47.87     39.54 o 
  -2  17   6       33.61       67.40     41.17 o 
  -1  17   6       59.64       75.36     39.54 o 
   0  17   6      205.31      168.42     42.75 o 
   1  17   6      120.17      116.46     59.96 o 
   2  17   6        3.03      -51.89     54.20 o 
   3  17   6       79.98       33.03     42.80 o 
 -10   1   7      265.62      281.09     47.44 o 
  -9   1   7      146.28      130.09     40.30 o 
  -8   1   7       13.34       31.82     43.82 o 
  -7   1   7       76.68       50.19     24.85 o 
  -6   1   7       79.63      104.18     21.55 o 
  -5   1   7     1204.79     1269.90     42.34 o 
  -4   1   7     3420.81     3476.23     93.61 o 
  -3   1   7     3511.36     3648.43    156.82 o 
  -2   1   7      221.79      261.94     42.09 o 
  -1   1   7      186.29      227.83     24.96 o 
   0   1   7       75.70       60.87     23.13 o 
   1   1   7      285.32      398.35     29.39 o 
   2   1   7      833.23      836.30     42.94 o 
   3   1   7     3768.04     3830.10     97.77 o 
   4   1   7     2306.22     2367.11     70.34 o 
   5   1   7      896.70      896.79     42.83 o 
   6   1   7      213.94      167.59     29.55 o 
   7   1   7        4.04       34.81     26.89 o 
   8   1   7        3.95      -22.70     28.36 o 
   9   1   7       67.01       68.58     31.18 o 
  10   1   7       58.85      119.47     43.81 o 
 -10   2   7      992.95     1040.40     69.62 o 
  -9   2   7     1770.98     1824.32     84.32 o 
  -8   2   7     1088.09     1201.57     65.54 o 
  -7   2   7       45.48       19.65     24.11 o 
  -6   2   7      834.98      853.94     42.47 o 
  -5   2   7      760.01      741.78     33.74 o 
  -4   2   7       28.43       39.57     21.82 o 
  -3   2   7      963.02      881.87     54.22 o 
  -2   2   7     4657.46     4361.84    142.27 o 
  -1   2   7     5695.88     5441.97    171.52 o 
   0   2   7      173.68      222.63     24.59 o 
   1   2   7     1366.59     1830.95    134.81 o 
   2   2   7     3676.76     3542.89     91.12 o 
   3   2   7      930.57      893.01     40.84 o 
   4   2   7      194.67      162.32     28.55 o 
   5   2   7      386.31      400.28     34.78 o 
   6   2   7      572.26      522.50     38.46 o 
   7   2   7        2.75      -14.33     25.65 o 
   8   2   7      359.71      432.66     40.31 o 
   9   2   7     1103.83     1151.94     55.42 o 
  10   2   7      707.65      850.44     64.14 o 
 -10   3   7      290.02      312.39     50.10 o 
  -9   3   7       75.90      107.99     39.85 o 
  -8   3   7       47.94       56.98     28.11 o 
  -7   3   7      186.06      161.37     28.51 o 
  -6   3   7      283.48      340.70     30.78 o 
  -5   3   7     1133.99     1025.42     45.61 o 
  -4   3   7     2319.52     2150.50     67.37 o 
  -3   3   7     2129.36     2109.05     84.36 o 
  -2   3   7      255.80      229.26     33.98 o 
  -1   3   7     1127.80      909.00     70.34 o 
   0   3   7      891.16      947.06     39.17 o 
   1   3   7      193.99      288.56     44.11 o 
   2   3   7      472.96      516.89     36.62 o 
   3   3   7     1744.19     1780.26     58.38 o 
   4   3   7     1694.25     1744.85     58.99 o 
   5   3   7      594.53      586.23     38.61 o 
   6   3   7      434.65      367.07     34.71 o 
   7   3   7      245.04      200.13     33.29 o 
   8   3   7      173.48      174.61     40.28 o 
   9   3   7      320.80      392.85     49.61 o 
  -9   4   7       20.24       34.56     37.27 o 
  -8   4   7       31.24      -18.46     24.77 o 
  -7   4   7       23.16      -20.51     23.67 o 
  -6   4   7      414.17      432.17     34.04 o 
  -5   4   7      579.24      615.52     46.02 o 
  -4   4   7      252.01      231.19     27.94 o 
  -3   4   7        2.56       -6.15     19.01 o 
  -2   4   7      247.48      308.21     40.36 o 
  -1   4   7      106.79      144.90     34.59 o 
   0   4   7       10.09      -15.92     24.78 o 
   1   4   7      308.30      267.13     27.25 o 
   2   4   7      358.36      357.08     30.75 o 
   3   4   7       73.31       70.18     24.32 o 
   4   4   7       17.86       29.63     23.19 o 
   5   4   7      207.03      223.25     29.87 o 
   6   4   7       58.58      123.18     29.51 o 
   7   4   7       63.64       64.41     28.49 o 
   8   4   7        0.06      -28.12     27.66 o 
   9   4   7       26.42        8.91     38.30 o 
  -9   5   7        0.18      -41.27     27.51 o 
  -8   5   7      155.32      143.13     32.25 o 
  -7   5   7      279.48      291.27     33.57 o 
  -6   5   7       10.48      -12.16     39.56 o 
  -5   5   7      805.44      883.64     52.98 o 
  -4   5   7     2875.52     3049.56     88.69 o 
  -3   5   7     2753.21     2832.94     87.46 o 
  -2   5   7       83.13      140.32     30.98 o 
  -1   5   7      292.91      338.03     51.89 o 
   0   5   7      946.90      941.85     55.37 o 
   1   5   7      128.18      177.94     26.85 o 
   2   5   7      490.58      536.11     34.47 o 
   3   5   7     1993.66     2220.97     66.74 o 
   4   5   7     1811.96     1977.26     63.51 o 
   5   5   7     1284.16     1236.94     50.71 o 
   6   5   7       37.60        2.73     25.17 o 
   7   5   7      177.06      256.41     34.20 o 
   8   5   7       17.85       23.30     40.24 o 
   9   5   7       26.74       16.79     39.40 o 
  -9   6   7      919.58      799.51     50.57 o 
  -8   6   7      360.63      366.50     38.05 o 
  -7   6   7       13.27       14.29     25.26 o 
  -6   6   7      199.12      182.40     36.77 o 
  -5   6   7      286.25      272.07     38.67 o 
  -4   6   7       46.91       49.71     29.98 o 
  -3   6   7      597.96      583.19     36.63 o 
  -2   6   7     2187.02     1992.27     84.73 o 
  -1   6   7     1340.04     1128.28     58.26 o 
   0   6   7       11.61       33.69     50.16 o 
   1   6   7      262.55      317.91     32.05 o 
   2   6   7      877.07      895.66     48.18 o 
   3   6   7      535.36      452.45     34.37 o 
   4   6   7      338.63      328.80     32.07 o 
   5   6   7       64.39       45.29     25.95 o 
   6   6   7       44.07       38.93     28.22 o 
   7   6   7        0.01       -5.27     27.31 o 
   8   6   7      187.99      207.40     43.33 o 
   9   6   7      380.30      417.85     52.69 o 
  -9   7   7      100.78       88.59     33.11 o 
  -8   7   7      242.40      326.18     41.28 o 
  -7   7   7      427.83      465.14     38.92 o 
  -6   7   7      300.15      332.13     41.99 o 
  -5   7   7      969.32      888.93     56.10 o 
  -4   7   7     1016.32      909.90     53.65 o 
  -3   7   7      725.25      717.48     38.61 o 
  -2   7   7      897.88      878.44     41.32 o 
  -1   7   7     1428.58     1334.13     64.82 o 
   0   7   7      888.83      867.90     52.55 o 
   1   7   7     1176.21     1063.66     59.50 o 
   2   7   7      533.88      575.09     38.86 o 
   3   7   7      665.49      703.10     39.40 o 
   4   7   7      702.94      684.25     41.08 o 
   5   7   7      611.48      602.22     59.42 o 
   6   7   7      571.38      543.79     40.72 o 
   7   7   7      589.59      519.68     54.54 o 
   8   7   7      269.78      296.57     46.96 o 
   9   7   7      206.07      237.98     47.55 o 
  -8   8   7        2.01      -43.27     28.84 o 
  -7   8   7      264.26      200.50     46.70 o 
  -6   8   7      883.05      843.07     58.77 o 
  -5   8   7      968.73      991.04     59.11 o 
  -4   8   7      309.68      238.97     35.85 o 
  -3   8   7       33.33       50.75     29.35 o 
  -2   8   7      537.88      501.36     34.75 o 
  -1   8   7      202.55      237.54     35.46 o 
   0   8   7       12.26       31.48     28.12 o 
   1   8   7      407.55      404.49     42.75 o 
   2   8   7      407.70      400.74     35.03 o 
   3   8   7      240.00      236.04     33.48 o 
   4   8   7        7.59        4.19     26.18 o 
   5   8   7      493.23      530.63     53.43 o 
   6   8   7      459.51      532.98     78.33 o 
   7   8   7       42.48       -3.55     44.87 o 
   8   8   7        8.69      -13.40     41.22 o 
  -8   9   7      182.04      108.95     43.62 o 
  -7   9   7      180.51      290.74     43.94 o 
  -6   9   7        2.69      -23.06     31.80 o 
  -5   9   7      306.83      364.23     65.15 o 
  -4   9   7     1104.47     1077.42     59.50 o 
  -3   9   7      705.32      779.74     50.84 o 
  -2   9   7        1.15       -1.19     21.40 o 
  -1   9   7      507.74      567.29     48.37 o 
   0   9   7      847.90      890.77     55.44 o 
   1   9   7       76.82      173.90     36.28 o 
   2   9   7      113.32       78.88     33.01 o 
   3   9   7      665.41      697.65     43.63 o 
   4   9   7      742.04      830.22     49.02 o 
   5   9   7      283.52      303.17     37.52 o 
   6   9   7        2.63       24.02     36.63 o 
   7   9   7       94.40      125.84     43.56 o 
   8   9   7       78.06      103.12     44.26 o 
  -8  10   7      218.44      252.40     65.73 o 
  -7  10   7       14.37        2.51     37.40 o 
  -6  10   7       72.04       -3.45     34.07 o 
  -5  10   7       95.79       55.42     34.47 o 
  -4  10   7       23.88       12.11     30.17 o 
  -3  10   7       32.01       14.68     30.37 o 
  -2  10   7      400.09      289.66     37.04 o 
  -1  10   7      395.63      379.86     32.90 o 
   0  10   7       29.01       41.01     30.14 o 
   1  10   7       54.75       70.92     33.43 o 
   2  10   7      284.89      215.86     66.30 o 
   3  10   7      284.18      207.80     31.67 o 
   4  10   7      171.46      127.96     30.71 o 
   5  10   7        1.86       25.55     39.11 o 
   6  10   7       16.72       25.94     42.40 o 
   7  10   7        1.94      -12.95     43.19 o 
  -7  11   7      424.02      477.62     54.61 o 
  -6  11   7      257.62      300.40     64.57 o 
  -5  11   7      333.90      356.28     45.93 o 
  -4  11   7      245.00      215.94     39.14 o 
  -3  11   7      283.44      248.65     39.55 o 
  -2  11   7     1048.43     1019.61     58.91 o 
  -1  11   7      981.36      935.46     55.63 o 
   0  11   7      551.21      544.87     55.93 o 
   1  11   7     1224.30     1143.33     61.97 o 
   2  11   7      571.58      614.12     52.83 o 
   3  11   7      296.03      237.17     35.39 o 
   4  11   7      105.06      115.17     32.77 o 
   5  11   7      435.38      415.84     55.37 o 
   6  11   7      469.62      511.98     86.48 o 
   7  11   7      445.14      438.18     87.64 o 
  -6  12   7      803.33      866.14     64.36 o 
  -5  12   7      737.16      746.88     57.44 o 
  -4  12   7      166.92      117.78     36.58 o 
  -3  12   7       19.51       19.71     36.32 o 
  -2  12   7      344.19      361.47     41.02 o 
  -1  12   7      384.21      449.82     93.40 o 
   0  12   7        2.29        9.22     32.61 o 
   1  12   7      485.50      481.60     57.08 o 
   2  12   7      719.20      730.88     55.98 o 
   3  12   7      133.37       97.43     37.75 o 
   4  12   7       20.20       -9.67     37.68 o 
   5  12   7      393.52      356.84     55.28 o 
   6  12   7      553.55      529.27     91.09 o 
  -6  13   7       61.28        3.65     50.16 o 
  -5  13   7       25.26       14.69     35.85 o 
  -4  13   7      140.78       98.09     36.66 o 
  -3  13   7       38.23       59.05     34.65 o 
  -2  13   7       11.63       -6.27     33.16 o 
  -1  13   7      101.15      143.26     35.41 o 
   0  13   7      416.35      423.75    107.81 o 
   1  13   7      244.55      237.30     47.85 o 
   2  13   7        0.60        9.49     35.29 o 
   3  13   7      162.11      174.26     42.19 o 
   4  13   7      157.74      161.23     48.26 o 
   5  13   7       10.98       71.78     48.41 o 
   6  13   7        2.34       45.45     46.77 o 
  -5  14   7       21.56      -25.75     37.75 o 
  -4  14   7        5.54      -50.75     33.83 o 
  -3  14   7       24.23       67.78     37.59 o 
  -2  14   7       16.61      -33.97     59.38 o 
  -1  14   7       91.50       39.42     53.04 o 
   0  14   7        0.08      -19.23     31.19 o 
   1  14   7        1.14        6.92     50.74 o 
   2  14   7       38.77        4.59     34.53 o 
   3  14   7      188.02      297.50     73.80 o 
   4  14   7      126.20      122.23     70.34 o 
   5  14   7        0.49        4.61     44.82 o 
  -3  15   7       67.49        2.75     37.59 o 
  -2  15   7      246.85      314.37     50.16 o 
  -1  15   7      542.17      555.91     51.54 o 
   0  15   7      839.63      876.17     61.39 o 
   1  15   7      853.82      915.56     93.40 o 
   2  15   7      246.37      181.04     68.03 o 
   3  15   7       44.16       34.59     64.57 o 
  -1  16   7      168.99      194.68     44.30 o 
   0  16   7        0.76      -49.52     33.01 o 
   1  16   7      203.96      196.03     63.42 o 
  -8   0   8      194.75      251.38     63.42 o 
  -6   0   8       74.61      333.25     62.27 o 
  -5   0   8       67.62      312.49     61.11 o 
  -4   0   8     1400.10     1292.62     99.17 o 
  -3   0   8     3199.84     3337.06    170.66 o 
  -2   0   8     3836.10     3872.10    192.57 o 
  -1   0   8     2900.87     2960.00    157.97 o 
   0   0   8       25.58       29.90     34.30 o 
   3   0   8      681.59     1021.92    136.07 o 
   4   0   8     1884.09     1695.97    119.92 o 
   5   0   8     2632.98     2452.55    183.92 o 
   6   0   8     1863.62     1609.81     88.83 o 
   7   0   8      638.09      478.33     64.17 o 
   8   0   8      328.40      370.76     60.07 o 
  -8   1   8      429.55      353.87     46.84 o 
  -7   1   8      289.00      359.52     46.88 o 
  -6   1   8      175.67      192.70     38.72 o 
  -5   1   8       19.50       29.02     31.19 o 
  -4   1   8      187.33      329.68     59.96 o 
  -3   1   8      237.99      405.00     46.06 o 
  -2   1   8      114.32      109.43     57.08 o 
  -1   1   8      592.53      584.21     53.04 o 
   0   1   8      292.90      368.41     37.44 o 
   1   1   8       11.76       56.18     26.88 o 
   2   1   8      195.45      222.41     31.90 o 
   3   1   8      573.57      598.89     42.10 o 
   4   1   8      760.23      778.92     46.82 o 
   5   1   8       18.12       52.35     30.32 o 
   6   1   8        1.76        2.08     29.14 o 
   7   1   8       14.98       52.61     32.62 o 
   8   1   8        3.33        2.32     32.69 o 
  -8   2   8       11.57      -62.27     49.58 o 
  -7   2   8       21.13       21.08     35.85 o 
  -6   2   8       47.94      -18.45     48.43 o 
  -5   2   8       58.23       66.09     33.77 o 
  -4   2   8        0.26      -17.53     29.55 o 
  -3   2   8      106.20      135.86     36.66 o 
  -2   2   8        5.18       14.04     29.75 o 
  -1   2   8      151.79      174.80     35.85 o 
   0   2   8       36.00       35.14     27.66 o 
   1   2   8       15.62       35.62     25.38 o 
   2   2   8       85.57      109.09     28.52 o 
   3   2   8       97.82       83.89     27.57 o 
   4   2   8        1.31       16.82     27.83 o 
   5   2   8        0.28      -12.22     28.04 o 
   6   2   8        8.23       11.84     29.81 o 
   7   2   8       18.69       18.58     31.84 o 
   8   2   8       70.00       13.95     33.83 o 
  -8   3   8      689.30      877.24     67.46 o 
  -7   3   8      456.03      593.48     54.61 o 
  -6   3   8      127.57      111.85     56.50 o 
  -5   3   8      295.37      279.13     40.77 o 
  -4   3   8      674.87      805.68     56.63 o 
  -3   3   8      406.82      582.45     50.10 o 
  -2   3   8        7.90       -4.86     32.29 o 
  -1   3   8     1075.74      992.66     61.14 o 
   0   3   8      927.23      994.50     61.09 o 
   1   3   8       21.10      176.09     40.61 o 
   2   3   8      139.18      119.54     29.30 o 
   3   3   8      799.44      766.24     43.74 o 
   4   3   8     1116.36     1123.69     51.58 o 
   5   3   8       76.74      145.07     32.66 o 
   6   3   8       87.00      136.92     34.29 o 
   7   3   8      128.13      167.55     35.78 o 
   8   3   8       39.82       75.19     36.89 o 
  -8   4   8      195.52      207.15     47.27 o 
  -7   4   8       23.76       59.81     36.45 o 
  -6   4   8       14.87      203.33     40.30 o 
  -5   4   8      114.59      311.34     65.73 o 
  -4   4   8     1147.22     1189.98     72.65 o 
  -3   4   8     2294.81     2352.56    133.18 o 
  -2   4   8     2430.73     2356.43     97.02 o 
  -1   4   8     2266.83     2283.04    117.04 o 
   0   4   8      190.64      190.68     38.91 o 
   2   4   8        5.67      241.55     57.75 o 
   3   4   8      668.50      860.02     69.07 o 
   4   4   8     1901.48     1720.61     63.11 o 
   5   4   8     2031.32     1909.85     87.71 o 
   6   4   8     1323.89     1274.48     86.55 o 
   7   4   8      604.87      529.21     45.15 o 
   8   4   8      116.57       79.84     36.88 o 
  -8   5   8      145.00      161.97     46.06 o 
  -7   5   8      160.50       84.18     39.95 o 
  -6   5   8       94.89       50.01     36.93 o 
  -5   5   8       66.77       62.27     47.28 o 
  -4   5   8       23.68       87.64     51.89 o 
  -3   5   8       43.18       58.43     31.32 o 
  -2   5   8       34.69       12.99     32.29 o 
  -1   5   8       51.93       53.62     30.98 o 
   0   5   8       38.98       47.08     32.58 o 
   1   5   8        0.20      -23.90     31.00 o 
   2   5   8      101.80      108.86     28.48 o 
   3   5   8      266.51      240.71     33.63 o 
   4   5   8      246.58      235.34     35.43 o 
   5   5   8       71.99       65.74     30.32 o 
   6   5   8       25.60       51.07     31.35 o 
   7   5   8        3.57        5.80     32.99 o 
   8   5   8       13.44       48.21     42.93 o 
  -7   6   8       87.45      119.53     43.01 o 
  -6   6   8      405.33      475.08     51.19 o 
  -5   6   8      364.90      274.44     61.11 o 
  -4   6   8       20.62       53.04     51.89 o 
  -3   6   8      112.76      251.86     40.35 o 
  -2   6   8       39.79      130.88     75.53 o 
  -1   6   8       75.13      142.19     49.01 o 
   0   6   8      139.40      111.71     34.65 o 
   1   6   8      505.44      557.85     52.47 o 
   2   6   8      951.81      981.86     63.19 o 
   3   6   8      521.21      508.68     40.18 o 
   4   6   8        0.09       -3.88     27.72 o 
   5   6   8        2.21       77.11     29.59 o 
   6   6   8        9.23       27.31     39.11 o 
   7   6   8       53.38       89.24     35.78 o 
  -7   7   8      363.79      476.31     53.15 o 
  -6   7   8       24.93        8.57     34.65 o 
  -5   7   8      280.62      255.88     43.01 o 
  -4   7   8      618.90      784.11     79.56 o 
  -3   7   8      534.83      809.47     83.02 o 
  -2   7   8       59.91      120.81     36.58 o 
  -1   7   8      725.40      621.49     52.11 o 
   0   7   8     1405.64     1620.90     78.98 o 
   1   7   8      303.36      445.65     48.47 o 
   2   7   8      203.08      172.09     40.67 o 
   3   7   8      979.94      993.06     54.37 o 
   4   7   8      669.82      821.46     54.42 o 
   5   7   8       96.83      206.49     34.25 o 
   6   7   8       95.48       95.49     33.16 o 
   7   7   8      336.59      356.42     52.82 o 
  -7   8   8       97.42       78.99     42.40 o 
  -6   8   8       32.38       46.64     36.02 o 
  -5   8   8      155.96      181.71     40.38 o 
  -4   8   8      687.97      787.57     87.64 o 
  -3   8   8     1251.14     1225.74    100.32 o 
  -2   8   8      646.12      674.95     68.03 o 
  -1   8   8      512.93      459.88     71.49 o 
   0   8   8      283.68      293.29     43.62 o 
   1   8   8       89.89      121.52     39.11 o 
   2   8   8       49.86       98.38     38.57 o 
   3   8   8      413.00      499.72     44.33 o 
   4   8   8      923.17      824.32     51.82 o 
   5   8   8      968.68      997.27     60.15 o 
   6   8   8      456.46      603.32     72.07 o 
   7   8   8      194.81      212.66     46.13 o 
  -6   9   8       10.04      -43.22     35.41 o 
  -5   9   8      106.06      146.57     38.67 o 
  -4   9   8      138.67      141.83     55.35 o 
  -3   9   8       40.13       57.65     54.20 o 
  -2   9   8       75.28       -1.15     46.12 o 
  -1   9   8        3.32      -25.94     30.17 o 
   0   9   8      116.59      222.29     91.67 o 
   1   9   8       37.05       32.61     33.83 o 
   2   9   8        0.13       40.45     35.95 o 
   3   9   8       15.99      -12.26     34.36 o 
   4   9   8       31.67       39.48     32.69 o 
   5   9   8      127.60       95.35     36.06 o 
   6   9   8       33.42       14.54     45.42 o 
  -6  10   8      591.69      558.71     56.92 o 
  -5  10   8      541.62      513.84     54.47 o 
  -4  10   8       98.13       52.03     34.47 o 
  -3  10   8        1.37       49.58     49.58 o 
  -2  10   8       76.80      319.41     66.88 o 
  -1  10   8       10.03       92.24     37.75 o 
   0  10   8      325.29      329.03     44.65 o 
   1  10   8     1028.21      925.33     60.74 o 
   2  10   8     1281.95     1286.22     71.70 o 
   3  10   8      723.28      706.86     61.01 o 
   4  10   8       56.96       48.88     33.98 o 
   5  10   8        6.47        3.02     40.38 o 
   6  10   8        0.24       58.44     47.92 o 
  -5  11   8       94.05       62.96     38.50 o 
  -4  11   8      364.66      340.44     46.62 o 
  -3  11   8      307.35      351.69     68.03 o 
  -2  11   8       10.35      -32.29     46.12 o 
  -1  11   8      311.09      319.41     64.57 o 
   0  11   8      264.72      369.78     59.38 o 
   1  11   8       93.31      154.45     40.38 o 
   2  11   8      133.09      108.48     40.38 o 
   3  11   8      348.11      360.68     51.19 o 
   4  11   8      140.34      190.54     50.74 o 
   5  11   8        4.08       20.95     47.59 o 
  -4  12   8      358.12      288.69     46.28 o 
  -3  12   8      400.38      387.44     71.49 o 
  -2  12   8       54.68       46.12     53.04 o 
  -1  12   8       27.34       49.58     56.50 o 
   0  12   8       89.42       51.89     51.89 o 
   1  12   8      198.95      126.08     40.55 o 
   2  12   8      283.48      234.87     80.72 o 
   3  12   8      207.48      243.75     50.16 o 
   4  12   8       99.05       59.96     69.19 o 
  -3  13   8      150.12      108.39     61.11 o 
  -2  13   8       34.43       68.03     61.11 o 
  -1  13   8       50.37       80.72     55.35 o 
   0  13   8      127.69      184.50     59.96 o 
   1  13   8       24.10       24.94     36.56 o 
   2  13   8        0.17        5.58     40.38 o 
   3  13   8       12.90       41.64     42.19 o 
  -6   1   9       86.50       54.20     58.81 o 
  -5   1   9        1.60       -4.04     38.32 o 
  -4   1   9       16.38       21.87     37.86 o 
  -3   1   9        6.19       -9.17     38.63 o 
  -2   1   9      522.44      603.69     57.08 o 
  -1   1   9     1311.15     1333.85     80.14 o 
   0   1   9     1768.95     1674.47     86.76 o 
   1   1   9     1153.48     1218.28     63.24 o 
   2   1   9      104.26      165.16     36.30 o 
   3   1   9        3.70      -35.02     30.46 o 
   4   1   9       14.40      -35.36     32.33 o 
   5   1   9       66.37       86.29     35.70 o 
   6   1   9      278.81      346.21     43.93 o 
  -6   2   9      975.84      913.25     93.40 o 
  -5   2   9      838.49      956.46     69.68 o 
  -4   2   9       74.34      103.30     41.02 o 
  -3   2   9      379.17      391.28     51.77 o 
  -2   2   9      556.74      517.65     55.43 o 
  -1   2   9      418.80      425.84     52.01 o 
   0   2   9       39.65      -12.76     37.38 o 
   1   2   9      735.42      803.00     64.79 o 
   2   2   9      599.81      616.74     59.42 o 
   3   2   9        2.98       44.07     33.10 o 
   4   2   9      123.94      106.96     37.42 o 
   5   2   9      698.84      611.50     48.30 o 
   6   2   9      447.98      491.21     47.10 o 
  -6   3   9      261.73      258.29     66.88 o 
  -5   3   9       61.35      126.84     57.65 o 
  -4   3   9       28.71       43.14     39.93 o 
  -3   3   9      294.00      321.06     47.57 o 
  -2   3   9     1192.24     1078.07     67.54 o 
  -1   3   9     1006.35     1055.66     69.29 o 
   0   3   9      805.20      853.83     68.72 o 
   1   3   9      737.79      881.37     58.59 o 
   2   3   9      578.93      598.59     51.55 o 
   3   3   9      324.27      269.40     38.27 o 
   4   3   9      191.60      143.72     40.40 o 
   5   3   9      346.93      290.32     42.28 o 
   6   3   9      353.42      373.86     46.89 o 
  -6   4   9       18.15      -57.65     55.35 o 
  -5   4   9       23.81       40.36     59.96 o 
  -4   4   9        2.34      -33.00     36.22 o 
  -3   4   9      131.03      117.04     40.77 o 
  -2   4   9      212.68      214.99     55.93 o 
  -1   4   9       56.63       52.71     37.86 o 
   0   4   9       24.07       20.54     37.09 o 
   1   4   9      261.54      256.27     49.28 o 
   2   4   9       24.10       -5.84     33.99 o 
   3   4   9        0.52      -29.93     30.57 o 
   4   4   9       64.62       67.47     34.91 o 
   5   4   9       88.40      115.75     36.15 o 
   6   4   9       31.12        4.78     34.59 o 
  -6   5   9       10.34       18.45     62.27 o 
  -5   5   9      105.46      237.54     68.03 o 
  -4   5   9      174.85      103.78     62.27 o 
  -3   5   9       33.83       23.22     38.67 o 
  -2   5   9      134.53      129.98     45.55 o 
  -1   5   9     1161.07     1159.98    143.56 o 
   0   5   9     1244.86     1190.48     71.99 o 
   1   5   9      574.72      637.88     61.09 o 
   2   5   9        3.58      -11.05     48.43 o 
   3   5   9       73.53       62.81     38.57 o 
   4   5   9       37.92       70.71     33.51 o 
   5   5   9        1.86       18.62     34.84 o 
   6   5   9      176.89      225.11     41.07 o 
  -5   6   9      503.92      514.28     85.33 o 
  -4   6   9       44.54      127.99     58.81 o 
  -3   6   9      420.70      349.39     74.95 o 
  -2   6   9      278.17      239.18     88.21 o 
  -1   6   9       27.16       59.28     41.02 o 
   0   6   9       53.60       41.51     39.14 o 
   1   6   9      261.12      359.59     51.88 o 
   2   6   9      175.48      205.21     48.02 o 
   3   6   9        2.96       32.29     42.40 o 
   4   6   9      201.61      215.26     39.34 o 
   5   6   9      305.20      286.32     41.73 o 
  -5   7   9      282.59      226.01     65.73 o 
  -4   7   9      476.26      465.85     78.41 o 
  -3   7   9      467.64      517.74     78.41 o 
  -2   7   9      325.24      359.19     48.92 o 
  -1   7   9      468.00      528.54     56.66 o 
   0   7   9      505.98      517.68     57.82 o 
   1   7   9      396.71      305.49     48.90 o 
   2   7   9      828.09      735.34     87.64 o 
   3   7   9      902.33      776.67     68.26 o 
   4   7   9      474.19      424.41     48.29 o 
   5   7   9      317.50      323.27     41.74 o 
  -4   8   9       14.19      -14.99     51.89 o 
  -3   8   9      435.00      394.36     73.80 o 
  -2   8   9      414.12      510.82     78.41 o 
  -1   8   9       25.40       14.40     35.03 o 
   0   8   9       82.37       80.14     41.58 o 
   1   8   9      221.13      186.93     48.47 o 
   2   8   9       20.63       98.11     45.25 o 
   3   8   9       12.04      -11.19     42.38 o 
   4   8   9       57.98       34.92     45.31 o 
  -3   9   9       40.46       34.59     56.50 o 
  -2   9   9       10.76       62.27     56.50 o 
  -1   9   9      422.74      397.67     51.89 o 
   0   9   9      447.43      421.15     90.52 o 
   1   9   9      151.56      194.28     46.84 o 
   2   9   9       26.12       18.52     39.54 o 
   3   9   9      203.30      173.63     49.55 o 
  -2  10   9       66.46       -1.15     56.50 o 
  -1  10   9       29.46       28.83     59.96 o 
   0  10   9        2.40        8.07     46.12 o 
   1  10   9       34.20      100.06     43.12 o 
   2  10   9       10.37       16.45     43.62 o 
  -3   0  10       15.13      -34.59     62.27 o 
  -2   0  10       10.22       49.58     66.88 o 
  -1   0  10      249.41      215.63     74.95 o 
   0   0  10     1189.85     1134.65    119.92 o 
   1   0  10     1580.54     1326.06    123.38 o 
   2   0  10     1653.17     1554.37    129.15 o 
   3   0  10      313.18      317.44     65.08 o 
  -3   1  10       58.67       63.79     46.88 o 
  -2   1  10       73.40       15.56     41.12 o 
  -1   1  10      267.11      200.61     50.96 o 
   0   1  10      104.61      130.63     47.78 o 
   1   1  10       42.92       17.02     50.16 o 
   2   1  10      209.61      162.42     56.66 o 
   3   1  10      236.95      171.57     48.17 o 
  -3   2  10      163.52      105.83     70.34 o 
  -2   2  10       51.79        4.29     43.62 o 
  -1   2  10        1.83      -27.67     39.95 o 
   0   2  10        1.52      -63.42     44.82 o 
   1   2  10        4.07      -39.31     45.12 o 
   2   2  10        0.95      -60.11     40.08 o 
   3   2  10        8.51        5.32     42.96 o 
  -3   3  10       13.60       63.25     44.49 o 
  -2   3  10      167.83      160.49     58.81 o 
  -1   3  10      582.85      580.49     66.45 o 
   0   3  10      179.79      310.56     60.54 o 
   1   3  10       28.51       78.70     50.16 o 
   2   3  10      219.33      242.97     60.80 o 
   3   3  10      302.82      222.10     51.99 o 
  -2   4  10        1.35       63.51     55.93 o 
  -1   4  10      155.88      249.30     87.06 o 
   0   4  10      855.02      766.61     70.34 o 
   1   4  10     1395.63     1187.58     82.05 o 
   2   4  10     1279.23     1192.79    193.72 o 
  -1   5  10       15.72       -6.50     42.80 o 
   0   5  10       13.35        5.74     53.04 o 
   1   5  10       16.60       43.59     47.78 o 
                                                 
